# Supplementary material for: The development and validation of automated machine learning models for predicting lymph node metastasis in Siewert type II T1 adenocarcinoma of the esophagogastric junction
Source: Front Med (Lausanne). 2024 Apr 3;11:1266278. doi: 10.3389/fmed.2024.1266278 (PMC11021582; doi:10.3389/fmed.2024.1266278)
Supplement: Supplementary file 6 [file Data_Sheet_3.CSV]

Sex	Age	Marriage	Race	Differentiation	Size	Extension	LNM
male	85	Married (including common law)	API	2	25	intramucosal	0
male	78	Married (including common law)	W	3	8	intramucosal	0
male	59	Married (including common law)	W	2	12	intramucosal	0
male	50	Married (including common law)	W	2	6	intramucosal	0
male	68	Married (including common law)	W	2	15	submucosal	0
male	71	Widowed	API	2	20	submucosal	1
male	55	Divorced	API	3	28	submucosal	1
male	59	Married (including common law)	W	3	40	submucosal	1
female	62	Single (never married)	W	2	10	submucosal	0
male	77	Divorced	W	2	20	submucosal	1
male	57	Married (including common law)	W	3	30	submucosal	0
male	65	Married (including common law)	W	2	12	submucosal	0
male	80	Married (including common law)	W	1	7	intramucosal	0
female	51	Married (including common law)	W	2	22	submucosal	0
male	73	Single (never married)	W	2	10	intramucosal	0
male	58	Married (including common law)	W	2	5	intramucosal	0
male	52	Unknown	W	3	54	submucosal	1
female	24	Single (never married)	W	3	5	intramucosal	1
male	74	Married (including common law)	W	2	32	submucosal	1
female	54	Married (including common law)	W	3	58	intramucosal	1
female	65	Widowed	W	2	2	intramucosal	0
female	65	Widowed	W	2	25	intramucosal	0
male	77	Married (including common law)	W	2	55	submucosal	0
male	52	Married (including common law)	W	2	24	submucosal	0
male	55	Married (including common law)	W	2	11	intramucosal	0
female	82	Widowed	W	1	35	intramucosal	0
male	67	Married (including common law)	W	2	30	intramucosal	0
male	60	Divorced	W	2	17	submucosal	0
male	85	Widowed	API	3	20	intramucosal	0
female	85	Widowed	API	3	9	submucosal	0
female	73	Widowed	W	2	20	intramucosal	0
female	59	Divorced	W	2	8	submucosal	0
male	46	Married (including common law)	W	3	55	submucosal	1
male	66	Married (including common law)	W	3	53	submucosal	0
male	79	Married (including common law)	W	3	5	submucosal	0
female	51	Married (including common law)	W	3	20	submucosal	0
male	72	Married (including common law)	W	3	51	submucosal	0
male	66	Married (including common law)	W	2	20	intramucosal	0
male	63	Single (never married)	W	2	15	submucosal	0
male	27	Divorced	W	2	27	submucosal	0
male	56	Single (never married)	W	1	4	intramucosal	0
male	76	Married (including common law)	W	3	29	submucosal	1
male	59	Married (including common law)	W	3	60	intramucosal	1
male	57	Unknown	W	2	20	submucosal	0
male	57	Married (including common law)	W	3	30	submucosal	0
male	68	Single (never married)	W	2	25	submucosal	1
male	48	Married (including common law)	W	2	50	intramucosal	0
male	74	Divorced	W	2	9	intramucosal	0
male	59	Married (including common law)	W	3	30	submucosal	0
male	52	Married (including common law)	W	3	5	submucosal	0
male	64	Married (including common law)	W	3	30	intramucosal	0
male	61	Married (including common law)	W	2	30	submucosal	1
male	76	Married (including common law)	W	3	40	submucosal	0
female	51	Married (including common law)	W	2	15	submucosal	0
female	85	Divorced	W	2	13	submucosal	0
male	64	Married (including common law)	W	2	4	intramucosal	0
male	62	Married (including common law)	W	2	3	submucosal	0
male	74	Married (including common law)	W	2	8	intramucosal	0
female	71	Divorced	W	3	13	submucosal	0
male	67	Married (including common law)	W	2	2	intramucosal	0
female	61	Divorced	W	3	25	submucosal	1
male	67	Married (including common law)	W	2	20	intramucosal	0
male	63	Married (including common law)	W	3	22	submucosal	0
male	63	Married (including common law)	W	2	2	intramucosal	0
male	56	Married (including common law)	W	2	17	intramucosal	0
male	67	Married (including common law)	W	2	25	submucosal	0
male	66	Divorced	W	2	20	submucosal	0
male	62	Married (including common law)	W	3	17	submucosal	0
male	71	Single (never married)	W	1	3	submucosal	0
male	80	Widowed	W	2	10	intramucosal	0
male	79	Widowed	W	2	25	submucosal	0
male	68	Married (including common law)	W	1	6	submucosal	0
female	41	Married (including common law)	W	2	5	submucosal	0
male	71	Married (including common law)	W	2	3	submucosal	0
female	83	Married (including common law)	W	1	2	submucosal	0
male	69	Married (including common law)	W	2	10	submucosal	0
male	57	Married (including common law)	W	3	12	intramucosal	0
male	79	Married (including common law)	W	2	10	submucosal	0
male	64	Married (including common law)	W	1	28	intramucosal	0
male	65	Married (including common law)	W	2	17	submucosal	0
male	54	Married (including common law)	W	3	15	submucosal	0
male	65	Married (including common law)	W	2	9	submucosal	0
male	59	Married (including common law)	W	2	11	submucosal	0
male	82	Widowed	B	3	25	intramucosal	1
male	73	Married (including common law)	W	3	40	submucosal	1
male	79	Married (including common law)	W	2	17	intramucosal	0
female	55	Divorced	W	1	5	intramucosal	0
male	71	Single (never married)	W	1	5	intramucosal	0
female	57	Married (including common law)	B	3	4	intramucosal	0
male	68	Married (including common law)	API	2	5	intramucosal	0
male	82	Married (including common law)	W	3	30	submucosal	1
male	80	Married (including common law)	W	2	22	intramucosal	0
male	83	Married (including common law)	W	3	10	submucosal	0
male	69	Married (including common law)	API	2	25	submucosal	0
male	78	Married (including common law)	W	2	12	submucosal	0
male	45	Married (including common law)	W	2	51	intramucosal	1
male	57	Married (including common law)	W	3	26	intramucosal	1
female	66	Married (including common law)	W	3	12	submucosal	0
male	62	Married (including common law)	W	2	25	submucosal	0
male	59	Married (including common law)	W	3	20	submucosal	0
male	84	Divorced	W	2	20	intramucosal	0
female	68	Married (including common law)	W	3	16	submucosal	1
female	70	Married (including common law)	W	2	15	submucosal	0
male	59	Married (including common law)	W	3	35	submucosal	0
male	71	Single (never married)	W	2	12	submucosal	0
male	45	Single (never married)	W	2	18	submucosal	0
male	55	Married (including common law)	W	2	5	submucosal	0
male	59	Unknown	API	2	5	intramucosal	0
male	52	Single (never married)	W	3	35	intramucosal	0
male	67	Married (including common law)	W	3	60	submucosal	1
female	67	Married (including common law)	W	1	1	intramucosal	0
male	73	Married (including common law)	API	3	50	submucosal	0
male	85	Divorced	W	3	10	submucosal	0
male	71	Married (including common law)	Unknown	3	18	submucosal	0
male	58	Married (including common law)	W	1	17	submucosal	0
male	81	Widowed	W	3	10	submucosal	0
male	71	Divorced	W	2	20	submucosal	0
male	50	Married (including common law)	W	2	30	intramucosal	0
male	57	Divorced	W	2	20	submucosal	0
male	48	Married (including common law)	W	1	4	intramucosal	0
male	75	Married (including common law)	W	2	30	submucosal	0
female	71	Married (including common law)	W	3	10	submucosal	0
male	54	Single (never married)	W	1	3	intramucosal	0
male	73	Married (including common law)	W	2	30	submucosal	0
male	80	Married (including common law)	W	3	30	submucosal	1
male	57	Married (including common law)	W	1	10	intramucosal	0
male	46	Married (including common law)	API	2	22	submucosal	0
male	58	Divorced	W	2	6	submucosal	0
male	53	Married (including common law)	W	2	40	submucosal	0
male	73	Married (including common law)	W	3	34	submucosal	0
male	67	Married (including common law)	W	2	12	submucosal	1
male	71	Married (including common law)	W	2	17	submucosal	0
female	67	Divorced	W	2	73	submucosal	0
male	59	Single (never married)	W	3	20	submucosal	0
male	74	Single (never married)	W	3	30	intramucosal	0
male	58	Married (including common law)	W	2	78	intramucosal	1
male	69	Married (including common law)	W	2	17	intramucosal	0
male	63	Married (including common law)	W	1	24	submucosal	0
male	73	Widowed	W	2	12	submucosal	0
male	63	Married (including common law)	W	3	19	submucosal	0
female	73	Widowed	W	2	10	intramucosal	0
male	66	Married (including common law)	W	2	10	submucosal	0
male	72	Married (including common law)	W	2	20	submucosal	0
male	52	Married (including common law)	W	3	43	intramucosal	0
male	73	Married (including common law)	W	1	17	intramucosal	0
male	82	Married (including common law)	W	1	17	submucosal	0
male	75	Married (including common law)	W	2	10	submucosal	0
male	77	Married (including common law)	API	1	12	submucosal	0
female	76	Married (including common law)	W	2	16	submucosal	1
female	80	Single (never married)	W	2	19	intramucosal	0
male	55	Single (never married)	B	2	70	intramucosal	0
female	72	Single (never married)	W	2	20	submucosal	0
female	85	Widowed	W	1	20	submucosal	0
male	55	Married (including common law)	W	2	12	submucosal	0
male	70	Married (including common law)	W	2	10	intramucosal	0
male	70	Married (including common law)	W	3	10	submucosal	0
male	60	Divorced	API	2	30	submucosal	1
female	68	Married (including common law)	W	2	12	submucosal	0
male	65	Divorced	W	3	31	submucosal	1
female	39	Married (including common law)	API	2	3	submucosal	1
male	50	Married (including common law)	W	3	70	intramucosal	0
male	67	Unknown	W	1	5	intramucosal	0
male	70	Married (including common law)	W	2	11	intramucosal	0
male	54	Married (including common law)	W	2	7	intramucosal	0
male	65	Single (never married)	W	3	40	intramucosal	0
male	55	Unknown	W	1	5	intramucosal	0
male	85	Widowed	W	3	12	submucosal	0
male	48	Married (including common law)	W	1	2	intramucosal	0
male	70	Married (including common law)	W	2	40	submucosal	0
male	67	Married (including common law)	W	2	11	intramucosal	0
male	73	Married (including common law)	W	1	5	intramucosal	0
male	65	Divorced	W	2	8	intramucosal	0
male	67	Married (including common law)	W	1	4	intramucosal	0
female	65	Married (including common law)	W	3	28	submucosal	0
male	67	Married (including common law)	W	3	30	submucosal	0
male	53	Divorced	W	2	50	submucosal	1
male	60	Married (including common law)	W	1	2	intramucosal	0
male	80	Divorced	W	2	10	intramucosal	0
male	47	Married (including common law)	W	2	4	intramucosal	0
male	70	Divorced	W	3	5	submucosal	1
male	70	Widowed	W	1	18	submucosal	1
female	80	Married (including common law)	W	2	18	intramucosal	0
male	72	Married (including common law)	W	2	19	submucosal	0
male	66	Married (including common law)	W	2	15	submucosal	0
male	64	Married (including common law)	W	2	25	submucosal	0
male	60	Single (never married)	W	2	22	intramucosal	0
male	73	Married (including common law)	W	2	32	submucosal	0
male	78	Married (including common law)	W	3	60	intramucosal	1
male	66	Married (including common law)	W	1	8	submucosal	0
male	64	Married (including common law)	W	2	60	submucosal	0
male	72	Married (including common law)	W	1	4	intramucosal	0
male	78	Married (including common law)	W	2	20	submucosal	0
male	61	Divorced	W	2	20	submucosal	0
male	51	Married (including common law)	B	3	11	intramucosal	1
male	69	Married (including common law)	W	2	5	intramucosal	0
male	82	Widowed	W	3	50	intramucosal	0
female	75	Widowed	W	2	25	submucosal	0
male	75	Married (including common law)	W	3	22	submucosal	0
female	71	Divorced	W	3	15	submucosal	0
female	82	Widowed	W	2	17	submucosal	0
male	81	Widowed	W	2	20	intramucosal	1
male	56	Married (including common law)	W	2	22	submucosal	0
male	78	Married (including common law)	W	2	20	submucosal	0
male	74	Married (including common law)	W	1	25	intramucosal	1
male	72	Married (including common law)	API	3	24	submucosal	0
male	67	Married (including common law)	B	2	60	intramucosal	0
female	60	Married (including common law)	W	2	13	intramucosal	0
male	49	Married (including common law)	W	2	20	intramucosal	0
female	40	Unknown	W	2	5	intramucosal	0
male	85	Widowed	W	3	21	intramucosal	0
female	83	Widowed	W	2	35	intramucosal	0
male	50	Married (including common law)	W	1	15	intramucosal	0
female	73	Married (including common law)	W	2	7	submucosal	0
male	50	Unknown	W	2	3	intramucosal	0
male	63	Married (including common law)	W	3	10	submucosal	0
male	61	Unknown	W	2	8	intramucosal	0
male	70	Married (including common law)	W	3	40	submucosal	0
male	62	Married (including common law)	W	2	24	submucosal	1
male	85	Single (never married)	W	2	17	intramucosal	0
male	58	Married (including common law)	W	2	4	intramucosal	0
male	66	Divorced	W	1	25	submucosal	0
male	76	Unknown	W	3	13	intramucosal	0
female	80	Widowed	W	2	5	intramucosal	0
female	62	Married (including common law)	W	3	17	submucosal	0
male	34	Married (including common law)	W	2	25	submucosal	0
male	75	Married (including common law)	W	2	26	submucosal	1
male	67	Married (including common law)	W	3	10	intramucosal	0
male	84	Widowed	W	2	10	intramucosal	0
male	71	Married (including common law)	W	1	9	submucosal	0
male	73	Widowed	W	3	27	submucosal	0
male	74	Unknown	W	2	10	intramucosal	0
male	50	Single (never married)	W	2	30	intramucosal	0
male	79	Single (never married)	W	2	30	intramucosal	0
male	73	Married (including common law)	W	2	11	submucosal	0
female	65	Married (including common law)	W	2	10	intramucosal	0
male	68	Single (never married)	W	2	17	submucosal	0
female	78	Widowed	W	3	40	submucosal	1
female	79	Unknown	W	2	30	submucosal	0
