# Supplementary material for: The development and validation of automated machine learning models for predicting lymph node metastasis in Siewert type II T1 adenocarcinoma of the esophagogastric junction
Source: Front Med (Lausanne). 2024 Apr 3;11:1266278. doi: 10.3389/fmed.2024.1266278 (PMC11021582; doi:10.3389/fmed.2024.1266278)
Supplement: Supplementary file 7 [file Data_Sheet_4.CSV]

Sex	Age	Marriage	Race	Differentiation	Extension	Size	LNM
male	71	Married (including common law)	API	2	intramucosal	45	0
female	54	Married (including common law)	API	1	intramucosal	30	0
male	66	Married (including common law)	API	3	submucosal	30	0
male	66	Married (including common law)	API	1	submucosal	25	0
male	75	Married (including common law)	API	2	submucosal	25	0
male	56	Married (including common law)	API	2	submucosal	25	0
male	57	Married (including common law)	API	2	submucosal	20	0
female	61	Married (including common law)	API	2	intramucosal	20	0
male	56	Married (including common law)	API	2	submucosal	20	1
female	70	Married (including common law)	API	2	submucosal	20	0
male	61	Married (including common law)	API	3	submucosal	40	0
male	53	Married (including common law)	API	3	submucosal	15	0
male	68	Married (including common law)	API	2	intramucosal	15	0
male	71	Married (including common law)	API	3	submucosal	40	1
male	68	Married (including common law)	API	2	intramucosal	10	0
male	63	Married (including common law)	API	2	intramucosal	25	0
male	66	Married (including common law)	API	3	intramucosal	10	0
male	72	Married (including common law)	API	2	submucosal	20	0
male	68	Married (including common law)	API	2	submucosal	5	0
male	60	Married (including common law)	API	2	submucosal	20	0
male	60	Married (including common law)	API	2	submucosal	30	0
male	51	Married (including common law)	API	2	intramucosal	30	0
male	71	Married (including common law)	API	2	submucosal	15	0
female	64	Married (including common law)	API	3	submucosal	10	0
male	73	Married (including common law)	API	2	submucosal	15	0
male	77	Married (including common law)	API	2	intramucosal	15	0
male	70	Married (including common law)	API	2	submucosal	15	0
male	76	Married (including common law)	API	3	submucosal	10	0
male	75	Married (including common law)	API	2	submucosal	40	0
male	56	Married (including common law)	API	2	submucosal	30	0
male	67	Married (including common law)	API	2	submucosal	15	0
female	67	Married (including common law)	API	3	intramucosal	10	0
male	56	Married (including common law)	API	1	submucosal	30	0
female	70	Married (including common law)	API	2	submucosal	50	0
female	70	Married (including common law)	API	2	submucosal	50	0
male	67	Married (including common law)	API	3	intramucosal	10	0
male	72	Married (including common law)	API	2	submucosal	18	0
male	77	Married (including common law)	API	1	intramucosal	15	0
male	73	Married (including common law)	API	2	intramucosal	15	0
male	67	Married (including common law)	API	2	intramucosal	20	0
male	82	Married (including common law)	API	2	intramucosal	8	0
male	72	Married (including common law)	API	2	intramucosal	10	0
male	72	Married (including common law)	API	2	submucosal	15	0
male	55	Married (including common law)	API	1	intramucosal	15	0
female	72	Married (including common law)	API	2	submucosal	20	0
male	74	Married (including common law)	API	2	submucosal	8	0
male	67	Married (including common law)	API	2	submucosal	25	0
male	68	Married (including common law)	API	2	intramucosal	15	0
female	70	Married (including common law)	API	2	submucosal	17	0
male	67	Married (including common law)	API	2	submucosal	25	0
male	64	Married (including common law)	API	2	intramucosal	6	0
female	70	Married (including common law)	API	2	intramucosal	15	0
male	70	Married (including common law)	API	2	intramucosal	8	0
male	62	Married (including common law)	API	3	intramucosal	25	0
male	70	Married (including common law)	API	2	submucosal	22	0
female	66	Married (including common law)	API	2	intramucosal	20	0
male	79	Married (including common law)	API	1	intramucosal	45	0
female	64	Married (including common law)	API	3	submucosal	30	0
male	65	Married (including common law)	API	2	submucosal	22	0
male	67	Married (including common law)	API	1	submucosal	30	0
male	73	Married (including common law)	API	2	submucosal	14	0
male	61	Married (including common law)	API	1	intramucosal	15	0
male	70	Married (including common law)	API	1	intramucosal	5	0
male	65	Married (including common law)	API	3	submucosal	15	0
male	67	Married (including common law)	API	2	submucosal	40	0
male	75	Married (including common law)	API	2	submucosal	25	0
male	58	Married (including common law)	API	3	submucosal	14	1
male	67	Married (including common law)	API	2	submucosal	50	0
female	81	Widowed	API	3	submucosal	35	0
male	71	Married (including common law)	API	2	submucosal	25	0
male	60	Married (including common law)	API	2	submucosal	75	1
male	58	Married (including common law)	API	2	submucosal	20	0
male	64	Married (including common law)	API	1	intramucosal	33	0
male	65	Married (including common law)	API	2	intramucosal	15	0
male	86	Married (including common law)	API	2	intramucosal	6	0
male	65	Married (including common law)	API	2	intramucosal	10	0
female	82	Married (including common law)	API	2	submucosal	25	0
male	78	Married (including common law)	API	3	submucosal	35	0
male	77	Married (including common law)	API	2	intramucosal	22	0
female	57	Married (including common law)	API	2	intramucosal	12	0
male	69	Married (including common law)	API	3	submucosal	10	1
male	71	Married (including common law)	API	2	submucosal	15	0
male	73	Married (including common law)	API	1	intramucosal	42	0
male	53	Married (including common law)	API	2	intramucosal	25	0
female	74	Married (including common law)	API	3	submucosal	60	1
male	71	Married (including common law)	API	2	submucosal	10	0
male	63	Married (including common law)	API	1	intramucosal	20	0
male	61	Married (including common law)	API	3	intramucosal	10	0
male	73	Married (including common law)	API	2	submucosal	36	0
male	60	Married (including common law)	API	2	submucosal	30	0
female	66	Married (including common law)	API	2	submucosal	35	1
male	69	Married (including common law)	API	3	intramucosal	13	0
male	74	Married (including common law)	API	2	intramucosal	20	0
male	66	Married (including common law)	API	3	submucosal	20	1
male	64	Married (including common law)	API	2	submucosal	15	0
male	71	Married (including common law)	API	1	intramucosal	18	0
female	70	Married (including common law)	API	2	intramucosal	4	0
female	70	Married (including common law)	API	1	intramucosal	7	0
male	71	Married (including common law)	API	2	submucosal	17	0
male	75	Married (including common law)	API	2	intramucosal	35	0
male	69	Married (including common law)	API	3	submucosal	15	0
male	67	Married (including common law)	API	2	intramucosal	40	0
male	66	Married (including common law)	API	2	submucosal	20	0
female	63	Married (including common law)	API	2	submucosal	10	0
male	59	Married (including common law)	API	2	submucosal	20	0
male	78	Married (including common law)	API	3	submucosal	30	0
male	55	Married (including common law)	API	2	submucosal	8	0
male	70	Married (including common law)	API	3	submucosal	10	0
male	63	Married (including common law)	API	3	submucosal	25	1
male	66	Married (including common law)	API	2	submucosal	20	0
male	76	Married (including common law)	API	2	submucosal	13	0
male	65	Married (including common law)	API	3	submucosal	20	0
female	70	Married (including common law)	API	1	intramucosal	20	0
female	68	Married (including common law)	API	1	intramucosal	20	0
male	63	Married (including common law)	API	3	submucosal	30	0
male	78	Married (including common law)	API	3	intramucosal	30	0
male	70	Married (including common law)	API	2	submucosal	12	0
male	59	Married (including common law)	API	2	intramucosal	15	0
male	62	Married (including common law)	API	2	submucosal	14	0
male	60	Married (including common law)	API	2	submucosal	30	0
male	66	Married (including common law)	API	2	submucosal	10	0
male	57	Married (including common law)	API	3	submucosal	40	0
female	59	Married (including common law)	API	2	submucosal	25	0
male	68	Married (including common law)	API	2	submucosal	30	0
male	59	Married (including common law)	API	3	submucosal	10	0
male	64	Married (including common law)	API	3	submucosal	13	0
male	71	Married (including common law)	API	2	submucosal	5	0
female	66	Married (including common law)	API	3	submucosal	25	0
female	74	Married (including common law)	API	3	submucosal	12	0
male	67	Married (including common law)	API	2	submucosal	38	0
male	52	Married (including common law)	API	2	submucosal	17	0
female	74	Married (including common law)	API	1	intramucosal	6	0
male	59	Married (including common law)	API	2	intramucosal	10	0
male	52	Married (including common law)	API	3	intramucosal	17	0
male	63	Married (including common law)	API	2	intramucosal	20	0
male	65	Married (including common law)	API	1	intramucosal	30	0
male	65	Married (including common law)	API	3	intramucosal	8	0
male	64	Married (including common law)	API	3	intramucosal	10	0
male	68	Married (including common law)	API	2	intramucosal	7	0
male	67	Married (including common law)	API	2	submucosal	10	1
male	79	Married (including common law)	API	3	submucosal	30	0
