# Supplementary material for: The development and validation of automated machine learning models for predicting lymph node metastasis in Siewert type II T1 adenocarcinoma of the esophagogastric junction
Source: Front Med (Lausanne). 2024 Apr 3;11:1266278. doi: 10.3389/fmed.2024.1266278 (PMC11021582; doi:10.3389/fmed.2024.1266278)
Supplement: Supplementary file 8 [file Data_Sheet_5.CSV]

Sex	Age	Marriage	Race	Differentiation	Size	Extension	LNM
male	65	Married (including common law)	W	3	9	intramucosal	0
male	47	Single (never married)	W	3	50	intramucosal	0
male	51	Single (never married)	W	3	15	intramucosal	0
male	84	Widowed	W	3	30	submucosal	0
female	69	Married (including common law)	API	2	3	intramucosal	0
female	81	Unknown	W	3	12	submucosal	0
female	51	Married (including common law)	B	2	20	submucosal	0
male	68	Married (including common law)	API	1	6	submucosal	0
male	70	Single (never married)	W	2	26	submucosal	0
female	68	Married (including common law)	W	3	18	intramucosal	0
female	62	Married (including common law)	W	3	20	submucosal	0
male	82	Married (including common law)	W	2	5	intramucosal	0
male	77	Married (including common law)	W	3	14	intramucosal	0
male	55	Married (including common law)	W	1	15	submucosal	0
male	76	Married (including common law)	W	2	10	intramucosal	0
female	68	Married (including common law)	API	3	13	submucosal	0
male	80	Widowed	W	3	8	intramucosal	0
male	50	Married (including common law)	W	1	15	submucosal	0
male	57	Married (including common law)	W	3	5	intramucosal	0
male	57	Married (including common law)	W	2	9	submucosal	0
female	66	Divorced	W	2	9	intramucosal	0
male	61	Married (including common law)	W	1	40	intramucosal	0
male	79	Married (including common law)	API	2	11	submucosal	0
male	68	Single (never married)	W	2	3	intramucosal	0
male	66	Married (including common law)	W	3	21	submucosal	0
male	57	Married (including common law)	W	1	5	intramucosal	0
male	79	Married (including common law)	W	3	12	submucosal	0
female	63	Married (including common law)	W	1	22	intramucosal	0
female	46	Married (including common law)	W	3	22	submucosal	0
male	56	Married (including common law)	W	1	16	submucosal	0
male	62	Married (including common law)	W	2	14	submucosal	0
male	69	Married (including common law)	W	2	8	submucosal	0
male	54	Married (including common law)	W	3	20	intramucosal	0
female	85	Widowed	B	2	20	intramucosal	0
male	47	Single (never married)	W	3	50	intramucosal	0
male	62	Divorced	W	2	40	intramucosal	0
female	38	Married (including common law)	W	3	60	submucosal	0
male	64	Divorced	W	3	12	submucosal	0
male	53	Married (including common law)	W	3	12	intramucosal	0
male	71	Married (including common law)	W	2	10	submucosal	0
male	52	Divorced	W	2	21	intramucosal	0
male	82	Married (including common law)	W	2	55	intramucosal	0
male	84	Widowed	W	3	30	submucosal	0
female	57	Separated	W	2	2	intramucosal	0
male	68	Married (including common law)	W	2	15	submucosal	0
male	75	Married (including common law)	W	2	70	intramucosal	0
male	54	Married (including common law)	W	1	5	submucosal	0
male	76	Single (never married)	API	3	25	submucosal	0
male	70	Married (including common law)	W	3	8	submucosal	0
female	56	Single (never married)	B	2	31	submucosal	0
female	57	Married (including common law)	W	3	5	submucosal	0
male	56	Married (including common law)	W	2	8	intramucosal	0
female	85	Widowed	API	2	20	submucosal	0
male	79	Married (including common law)	W	2	10	intramucosal	0
female	63	Widowed	W	2	8	submucosal	0
male	82	Married (including common law)	W	2	30	submucosal	0
male	39	Single (never married)	W	2	7	intramucosal	0
male	65	Married (including common law)	W	2	5	intramucosal	0
male	85	Married (including common law)	W	3	30	intramucosal	0
male	84	Widowed	W	3	30	submucosal	0
male	64	Married (including common law)	W	3	6	intramucosal	0
female	74	Married (including common law)	W	1	10	submucosal	0
female	85	Widowed	W	2	13	submucosal	0
male	74	Married (including common law)	W	2	5	intramucosal	0
male	78	Widowed	B	2	61	intramucosal	0
male	65	Married (including common law)	W	2	30	submucosal	0
male	76	Married (including common law)	W	3	7	submucosal	0
male	65	Married (including common law)	W	2	5	intramucosal	0
female	78	Widowed	W	2	10	submucosal	0
male	82	Married (including common law)	W	1	2	intramucosal	0
male	64	Divorced	W	1	25	intramucosal	0
male	72	Married (including common law)	W	2	15	submucosal	0
female	44	Married (including common law)	W	2	3	intramucosal	0
male	53	Married (including common law)	W	3	12	intramucosal	0
male	64	Married (including common law)	W	1	2	intramucosal	0
male	73	Married (including common law)	W	3	14	submucosal	0
male	48	Married (including common law)	W	2	25	submucosal	0
male	72	Married (including common law)	W	3	1	intramucosal	0
female	76	Widowed	B	2	59	intramucosal	0
male	70	Married (including common law)	W	2	5	submucosal	0
male	51	Married (including common law)	W	2	20	intramucosal	0
male	70	Married (including common law)	B	3	52	intramucosal	0
male	68	Married (including common law)	W	2	15	submucosal	0
male	82	Married (including common law)	W	2	5	intramucosal	0
female	65	Divorced	W	1	11	submucosal	0
male	71	Married (including common law)	W	2	13	intramucosal	0
female	85	Divorced	W	3	26	intramucosal	0
male	77	Married (including common law)	W	3	28	submucosal	0
male	81	Married (including common law)	W	2	10	intramucosal	0
male	78	Married (including common law)	W	2	16	intramucosal	0
male	79	Married (including common law)	W	3	30	submucosal	0
male	76	Married (including common law)	W	3	7	submucosal	0
female	57	Married (including common law)	W	3	5	submucosal	0
male	76	Married (including common law)	W	2	45	intramucosal	0
male	39	Married (including common law)	W	2	12	intramucosal	0
female	48	Divorced	W	2	15	submucosal	0
male	71	Married (including common law)	W	2	11	submucosal	0
male	76	Married (including common law)	W	2	45	intramucosal	0
female	78	Widowed	W	2	10	submucosal	0
male	60	Married (including common law)	W	2	28	submucosal	0
male	84	Married (including common law)	W	3	70	submucosal	0
male	63	Married (including common law)	W	3	20	submucosal	0
female	51	Married (including common law)	W	2	6	intramucosal	0
female	51	Married (including common law)	B	2	20	submucosal	0
male	71	Married (including common law)	W	2	11	submucosal	0
male	47	Married (including common law)	W	3	25	submucosal	0
male	64	Married (including common law)	W	2	22	intramucosal	0
female	74	Single (never married)	W	3	18	submucosal	0
female	40	Married (including common law)	W	1	5	intramucosal	0
male	72	Married (including common law)	W	3	17	submucosal	0
male	49	Married (including common law)	W	3	25	submucosal	0
male	85	Married (including common law)	W	2	10	intramucosal	0
male	64	Married (including common law)	W	3	6	intramucosal	0
male	73	Single (never married)	W	2	14	submucosal	0
male	70	Married (including common law)	W	2	5	submucosal	0
male	62	Married (including common law)	W	2	8	submucosal	0
male	70	Divorced	W	3	45	submucosal	0
male	79	Married (including common law)	W	2	21	submucosal	0
male	67	Married (including common law)	W	3	40	intramucosal	0
male	28	Single (never married)	W	3	6	submucosal	0
male	64	Married (including common law)	W	3	6	intramucosal	0
male	49	Married (including common law)	W	3	25	submucosal	0
female	81	Married (including common law)	W	2	15	submucosal	0
male	71	Married (including common law)	W	2	11	submucosal	0
female	42	Unknown	B	2	13	submucosal	0
male	71	Married (including common law)	W	1	10	intramucosal	0
male	61	Married (including common law)	W	2	30	submucosal	0
male	71	Married (including common law)	W	1	10	intramucosal	0
male	71	Married (including common law)	W	3	18	submucosal	0
male	65	Unknown	W	2	60	submucosal	0
male	76	Married (including common law)	W	1	5	intramucosal	0
male	66	Married (including common law)	W	2	35	submucosal	0
female	61	Single (never married)	W	3	55	submucosal	0
female	43	Married (including common law)	W	1	3	intramucosal	0
female	69	Unknown	W	3	12	submucosal	0
male	56	Married (including common law)	W	2	23	submucosal	0
male	72	Single (never married)	W	1	40	intramucosal	0
male	62	Divorced	W	2	40	intramucosal	0
male	78	Married (including common law)	W	2	39	intramucosal	0
female	85	Widowed	W	1	10	intramucosal	0
male	66	Married (including common law)	W	1	32	intramucosal	0
male	69	Married (including common law)	W	2	1	intramucosal	0
male	70	Married (including common law)	W	3	33	submucosal	0
male	70	Married (including common law)	B	3	52	intramucosal	0
female	85	Married (including common law)	W	2	30	intramucosal	0
male	73	Married (including common law)	W	1	15	submucosal	0
male	56	Married (including common law)	W	2	22	submucosal	0
male	57	Married (including common law)	W	1	10	intramucosal	0
male	69	Separated	B	2	30	submucosal	0
male	76	Married (including common law)	W	2	6	submucosal	0
male	71	Married (including common law)	W	2	20	submucosal	0
male	76	Married (including common law)	W	2	10	intramucosal	0
female	76	Widowed	W	3	20	submucosal	0
female	75	Divorced	W	3	5	submucosal	0
male	69	Separated	B	2	30	submucosal	0
male	68	Divorced	W	1	6	submucosal	0
male	50	Married (including common law)	W	3	25	intramucosal	0
male	75	Married (including common law)	W	2	3	intramucosal	0
male	77	Married (including common law)	W	2	25	submucosal	0
male	65	Married (including common law)	W	1	54	intramucosal	0
male	72	Single (never married)	W	1	40	intramucosal	0
male	63	Married (including common law)	W	3	20	submucosal	0
male	71	Married (including common law)	W	3	25	submucosal	0
male	71	Single (never married)	W	3	15	submucosal	0
male	70	Single (never married)	W	2	26	submucosal	0
male	70	Married (including common law)	W	3	20	submucosal	0
female	62	Married (including common law)	W	3	20	submucosal	0
male	77	Married (including common law)	W	1	9	submucosal	0
male	64	Married (including common law)	W	2	3	submucosal	0
female	73	Married (including common law)	W	1	18	submucosal	0
female	85	Widowed	W	1	10	intramucosal	0
male	70	Married (including common law)	W	3	20	submucosal	0
female	63	Married (including common law)	W	2	22	submucosal	0
male	73	Married (including common law)	W	2	5	submucosal	0
female	73	Married (including common law)	W	1	18	submucosal	0
female	62	Married (including common law)	W	3	20	submucosal	0
male	57	Married (including common law)	W	1	5	intramucosal	0
male	62	Married (including common law)	W	2	8	submucosal	0
male	71	Married (including common law)	W	3	24	submucosal	0
male	62	Married (including common law)	B	2	5	intramucosal	0
male	75	Married (including common law)	API	1	8	submucosal	0
male	54	Married (including common law)	W	1	5	submucosal	0
male	64	Single (never married)	API	2	35	submucosal	0
male	71	Married (including common law)	W	2	20	submucosal	0
male	74	Widowed	W	3	12	intramucosal	0
male	57	Married (including common law)	W	1	5	intramucosal	0
male	64	Divorced	W	1	25	intramucosal	0
female	61	Married (including common law)	W	3	10	submucosal	0
male	83	Single (never married)	W	2	8	intramucosal	0
male	69	Married (including common law)	W	2	6	submucosal	0
male	79	Married (including common law)	W	3	12	submucosal	0
male	69	Married (including common law)	W	2	25	intramucosal	0
male	58	Married (including common law)	W	2	17	intramucosal	0
female	53	Married (including common law)	W	2	20	submucosal	0
male	53	Married (including common law)	W	2	20	submucosal	0
male	58	Divorced	W	3	23	submucosal	0
male	58	Divorced	W	1	5	intramucosal	0
male	51	Single (never married)	W	3	15	intramucosal	0
male	62	Married (including common law)	API	2	20	submucosal	0
male	54	Single (never married)	W	2	11	submucosal	0
male	64	Married (including common law)	W	1	4	intramucosal	0
male	79	Separated	W	2	32	submucosal	0
male	62	Widowed	W	2	5	submucosal	0
male	63	Divorced	W	3	8	submucosal	0
female	74	Unknown	W	3	20	submucosal	0
female	76	Married (including common law)	W	3	10	intramucosal	0
female	80	Married (including common law)	W	2	5	intramucosal	0
male	47	Married (including common law)	W	2	35	submucosal	0
male	60	Married (including common law)	W	3	50	submucosal	0
female	57	Separated	W	2	2	intramucosal	0
male	58	Divorced	W	1	5	intramucosal	0
male	72	Single (never married)	W	1	40	intramucosal	0
male	84	Married (including common law)	W	3	14	intramucosal	0
male	71	Married (including common law)	W	2	15	submucosal	0
male	79	Married (including common law)	W	3	30	submucosal	0
female	38	Married (including common law)	W	3	60	submucosal	0
male	51	Married (including common law)	W	3	8	submucosal	0
male	70	Married (including common law)	W	3	33	submucosal	0
male	76	Unknown	W	2	20	submucosal	0
male	85	Married (including common law)	W	1	65	intramucosal	0
male	72	Married (including common law)	W	2	15	submucosal	0
male	71	Single (never married)	W	1	11	submucosal	0
male	67	Divorced	AI	2	13	intramucosal	0
male	78	Married (including common law)	B	2	15	submucosal	0
female	70	Widowed	W	2	4	submucosal	0
female	69	Unknown	W	3	12	submucosal	0
male	66	Married (including common law)	W	1	1	intramucosal	0
male	73	Single (never married)	W	2	17	submucosal	0
female	64	Married (including common law)	W	2	32	submucosal	0
male	74	Married (including common law)	W	1	2	intramucosal	0
male	65	Married (including common law)	W	2	30	submucosal	0
male	51	Married (including common law)	W	2	20	intramucosal	0
female	74	Divorced	W	1	35	intramucosal	0
male	75	Married (including common law)	W	2	3	intramucosal	0
male	69	Married (including common law)	W	2	45	submucosal	0
female	63	Married (including common law)	W	1	22	intramucosal	0
male	61	Married (including common law)	W	2	20	intramucosal	0
male	46	Married (including common law)	W	1	2	intramucosal	0
male	85	Unknown	W	3	13	intramucosal	0
male	68	Married (including common law)	W	2	20	submucosal	0
female	72	Married (including common law)	W	3	10	intramucosal	0
female	65	Married (including common law)	W	3	12	submucosal	0
male	82	Married (including common law)	W	2	30	submucosal	0
male	47	Single (never married)	W	2	65	submucosal	0
male	53	Married (including common law)	W	2	14	submucosal	0
male	75	Married (including common law)	W	3	20	intramucosal	0
male	63	Married (including common law)	W	1	12	intramucosal	0
male	69	Married (including common law)	W	2	6	submucosal	0
female	72	Widowed	W	3	10	intramucosal	0
female	62	Married (including common law)	W	3	20	submucosal	0
female	56	Divorced	B	2	20	intramucosal	0
female	85	Widowed	W	1	10	intramucosal	0
male	72	Married (including common law)	W	3	17	submucosal	0
male	55	Single (never married)	W	1	12	intramucosal	0
male	53	Married (including common law)	B	1	23	intramucosal	0
male	58	Married (including common law)	W	2	7	intramucosal	0
male	65	Unknown	W	2	25	submucosal	0
male	64	Married (including common law)	W	2	3	intramucosal	0
male	64	Divorced	W	3	12	submucosal	0
female	63	Married (including common law)	W	2	22	submucosal	0
female	47	Single (never married)	W	2	25	submucosal	0
male	54	Married (including common law)	W	3	20	intramucosal	0
male	56	Married (including common law)	W	2	30	submucosal	0
female	57	Separated	W	2	2	intramucosal	0
male	54	Married (including common law)	W	3	20	intramucosal	0
female	53	Married (including common law)	W	2	20	submucosal	0
male	60	Married (including common law)	W	3	50	submucosal	0
male	57	Married (including common law)	W	3	5	intramucosal	0
male	61	Married (including common law)	W	2	30	submucosal	0
male	71	Married (including common law)	API	2	15	submucosal	0
male	64	Married (including common law)	W	1	2	intramucosal	0
male	60	Married (including common law)	API	3	10	submucosal	0
female	57	Single (never married)	W	2	3	intramucosal	0
male	66	Married (including common law)	W	3	1	intramucosal	0
female	42	Unknown	B	2	13	submucosal	0
female	79	Divorced	API	1	11	intramucosal	0
male	57	Married (including common law)	W	2	9	submucosal	0
female	74	Widowed	W	1	9	submucosal	0
male	49	Married (including common law)	W	2	6	intramucosal	0
male	76	Married (including common law)	W	1	5	intramucosal	0
male	68	Divorced	W	2	30	intramucosal	0
male	56	Unknown	W	2	15	submucosal	0
female	72	Divorced	W	2	9	intramucosal	0
male	82	Married (including common law)	W	2	50	submucosal	0
female	85	Married (including common law)	W	2	30	intramucosal	0
male	59	Divorced	Unknown	2	15	intramucosal	0
male	48	Divorced	W	2	10	submucosal	0
male	68	Married (including common law)	W	1	30	submucosal	0
male	76	Widowed	W	2	25	intramucosal	0
male	39	Single (never married)	W	2	7	intramucosal	0
male	82	Married (including common law)	W	2	15	intramucosal	0
male	60	Married (including common law)	W	2	28	submucosal	0
male	67	Married (including common law)	W	2	40	submucosal	0
male	75	Married (including common law)	W	2	2	intramucosal	0
male	65	Unknown	W	2	25	submucosal	0
male	63	Divorced	W	3	8	submucosal	0
male	51	Married (including common law)	W	3	20	submucosal	0
female	81	Married (including common law)	W	2	2	submucosal	0
male	78	Married (including common law)	API	3	70	intramucosal	0
male	56	Married (including common law)	W	1	16	submucosal	0
male	68	Married (including common law)	W	3	25	submucosal	0
male	75	Married (including common law)	W	2	1	intramucosal	0
female	44	Married (including common law)	W	2	3	intramucosal	0
male	64	Married (including common law)	W	1	2	intramucosal	0
female	68	Married (including common law)	W	3	18	intramucosal	0
female	78	Widowed	W	2	10	submucosal	0
male	53	Married (including common law)	W	2	6	submucosal	0
male	79	Married (including common law)	W	3	30	submucosal	0
male	74	Married (including common law)	W	1	12	submucosal	0
male	65	Married (including common law)	W	2	5	intramucosal	0
male	71	Married (including common law)	W	2	15	submucosal	0
male	69	Married (including common law)	W	1	17	submucosal	0
male	68	Single (never married)	W	2	3	intramucosal	0
male	55	Single (never married)	W	1	12	intramucosal	0
male	53	Married (including common law)	W	2	20	submucosal	0
male	66	Married (including common law)	W	2	10	submucosal	0
male	47	Married (including common law)	W	1	12	submucosal	0
male	65	Married (including common law)	W	2	20	submucosal	0
male	70	Married (including common law)	W	3	33	submucosal	0
male	61	Married (including common law)	W	3	5	submucosal	0
male	60	Divorced	W	3	5	intramucosal	0
male	72	Married (including common law)	W	2	25	submucosal	0
male	77	Married (including common law)	W	1	2	submucosal	0
male	68	Married (including common law)	W	3	28	submucosal	0
male	52	Single (never married)	W	2	24	submucosal	0
male	64	Married (including common law)	W	3	6	intramucosal	0
male	82	Married (including common law)	W	2	55	intramucosal	0
male	74	Widowed	W	3	15	intramucosal	0
male	77	Married (including common law)	W	2	25	submucosal	0
male	68	Married (including common law)	W	2	15	submucosal	0
female	85	Widowed	W	3	30	submucosal	0
male	71	Single (never married)	W	3	22	submucosal	0
female	71	Divorced	W	1	15	submucosal	0
male	64	Divorced	W	1	25	intramucosal	0
male	81	Married (including common law)	W	2	10	intramucosal	0
male	61	Married (including common law)	B	2	50	submucosal	0
male	58	Married (including common law)	W	2	7	intramucosal	0
female	80	Married (including common law)	W	2	5	intramucosal	0
female	55	Married (including common law)	W	1	20	intramucosal	0
male	70	Married (including common law)	W	2	5	submucosal	0
male	57	Married (including common law)	W	2	9	submucosal	0
female	70	Widowed	W	2	4	submucosal	0
female	69	Married (including common law)	API	2	3	intramucosal	0
male	84	Widowed	W	3	6	submucosal	0
male	68	Married (including common law)	W	2	15	submucosal	0
male	51	Married (including common law)	W	1	10	intramucosal	0
male	64	Single (never married)	W	2	57	intramucosal	0
male	64	Married (including common law)	W	3	17	submucosal	0
male	75	Married (including common law)	W	2	1	intramucosal	0
male	79	Married (including common law)	W	2	25	submucosal	0
male	61	Married (including common law)	W	2	20	intramucosal	0
male	63	Divorced	W	3	8	submucosal	0
male	73	Married (including common law)	W	3	14	submucosal	0
male	67	Married (including common law)	W	2	10	intramucosal	0
female	63	Married (including common law)	W	3	5	intramucosal	0
female	85	Widowed	W	2	13	submucosal	0
male	74	Widowed	W	2	65	submucosal	0
male	55	Married (including common law)	W	2	19	intramucosal	0
male	80	Married (including common law)	W	2	25	intramucosal	0
male	73	Single (never married)	W	2	14	submucosal	0
male	56	Single (never married)	W	2	60	intramucosal	0
female	73	Married (including common law)	W	1	18	submucosal	0
male	79	Married (including common law)	W	2	12	submucosal	0
male	61	Married (including common law)	B	2	50	submucosal	0
female	73	Widowed	W	1	22	intramucosal	0
female	81	Single (never married)	W	3	47	intramucosal	0
male	81	Married (including common law)	W	2	10	intramucosal	0
male	74	Married (including common law)	W	1	12	submucosal	0
male	84	Widowed	W	3	6	submucosal	0
male	62	Married (including common law)	W	2	5	intramucosal	0
male	74	Widowed	W	3	12	intramucosal	0
male	49	Married (including common law)	W	1	40	submucosal	0
male	71	Married (including common law)	W	3	25	submucosal	0
female	47	Single (never married)	W	2	25	submucosal	0
male	68	Single (never married)	W	2	3	intramucosal	0
male	77	Married (including common law)	W	2	11	submucosal	0
male	53	Married (including common law)	W	3	12	intramucosal	0
male	69	Married (including common law)	W	1	17	submucosal	0
female	81	Unknown	W	3	12	submucosal	0
male	77	Married (including common law)	W	2	10	submucosal	0
male	74	Married (including common law)	W	3	50	submucosal	0
female	75	Divorced	W	3	5	submucosal	0
female	48	Divorced	W	2	15	submucosal	0
male	28	Single (never married)	W	3	6	submucosal	0
male	64	Single (never married)	W	2	90	submucosal	0
male	52	Divorced	W	2	21	intramucosal	0
male	61	Married (including common law)	W	2	30	submucosal	0
male	58	Unknown	W	2	5	intramucosal	0
male	74	Widowed	W	2	65	submucosal	0
male	64	Married (including common law)	W	3	6	intramucosal	0
male	65	Unknown	W	2	25	submucosal	0
male	56	Married (including common law)	W	2	8	intramucosal	0
male	71	Single (never married)	W	1	11	submucosal	0
female	38	Married (including common law)	W	2	3	intramucosal	0
male	79	Married (including common law)	W	2	21	submucosal	0
female	55	Divorced	W	1	25	intramucosal	0
male	63	Married (including common law)	W	3	30	intramucosal	0
male	62	Married (including common law)	W	2	8	submucosal	0
female	68	Widowed	W	2	21	submucosal	0
male	58	Married (including common law)	W	2	35	intramucosal	0
male	56	Married (including common law)	W	2	30	submucosal	0
male	84	Widowed	W	3	6	submucosal	0
female	85	Widowed	W	3	30	submucosal	0
female	76	Widowed	W	1	3	submucosal	0
female	81	Unknown	W	3	12	submucosal	0
male	64	Single (never married)	API	2	35	submucosal	0
male	77	Married (including common law)	W	3	16	intramucosal	0
male	57	Single (never married)	W	1	10	submucosal	0
male	71	Married (including common law)	W	2	20	submucosal	0
male	59	Married (including common law)	W	2	34	submucosal	0
male	72	Married (including common law)	W	2	5	intramucosal	0
male	66	Married (including common law)	W	1	1	intramucosal	0
female	42	Unknown	B	2	13	submucosal	0
female	63	Married (including common law)	W	3	5	intramucosal	0
male	69	Married (including common law)	W	1	17	submucosal	0
male	60	Married (including common law)	W	1	8	intramucosal	0
male	59	Married (including common law)	W	2	34	submucosal	0
male	76	Married (including common law)	W	3	7	submucosal	0
male	66	Married (including common law)	W	2	2	submucosal	0
female	44	Married (including common law)	W	2	10	submucosal	0
male	81	Married (including common law)	API	3	13	intramucosal	0
male	63	Married (including common law)	W	2	5	submucosal	0
male	56	Married (including common law)	W	2	23	submucosal	0
male	78	Married (including common law)	W	2	39	intramucosal	0
female	38	Married (including common law)	W	2	3	intramucosal	0
male	77	Single (never married)	W	2	6	submucosal	0
male	49	Single (never married)	W	2	30	intramucosal	0
male	72	Widowed	W	2	10	intramucosal	0
female	76	Married (including common law)	W	2	36	submucosal	0
male	74	Married (including common law)	W	2	8	intramucosal	0
male	64	Married (including common law)	W	2	22	intramucosal	0
female	73	Widowed	W	1	22	intramucosal	0
male	85	Married (including common law)	API	3	15	intramucosal	0
male	68	Married (including common law)	W	2	15	submucosal	0
male	77	Married (including common law)	W	1	9	submucosal	0
male	77	Married (including common law)	W	3	28	submucosal	0
female	76	Widowed	W	3	10	intramucosal	0
male	35	Single (never married)	W	1	3	intramucosal	0
female	70	Widowed	W	2	4	submucosal	0
male	61	Married (including common law)	B	2	50	submucosal	0
male	41	Divorced	W	3	30	submucosal	0
male	74	Married (including common law)	W	2	21	submucosal	0
female	77	Widowed	W	3	15	intramucosal	0
male	58	Married (including common law)	W	2	7	intramucosal	0
male	64	Married (including common law)	W	2	40	submucosal	0
male	82	Married (including common law)	W	2	15	intramucosal	0
male	70	Married (including common law)	W	3	8	submucosal	0
male	66	Divorced	W	2	48	submucosal	0
female	78	Widowed	W	2	10	submucosal	0
female	76	Widowed	W	1	15	intramucosal	0
male	75	Married (including common law)	W	2	70	intramucosal	0
male	47	Single (never married)	W	2	65	submucosal	0
male	63	Married (including common law)	W	3	30	intramucosal	0
male	63	Married (including common law)	W	3	20	submucosal	0
male	53	Married (including common law)	W	2	14	submucosal	0
male	65	Married (including common law)	W	3	9	intramucosal	0
male	70	Married (including common law)	W	2	12	intramucosal	0
male	60	Divorced	W	2	10	submucosal	0
female	53	Married (including common law)	W	1	4	intramucosal	0
female	52	Married (including common law)	W	2	12	submucosal	0
male	64	Married (including common law)	W	1	2	intramucosal	0
male	69	Married (including common law)	W	1	17	submucosal	0
male	81	Married (including common law)	API	3	13	intramucosal	0
male	62	Widowed	W	2	25	submucosal	0
male	65	Unknown	W	2	60	submucosal	0
male	60	Married (including common law)	API	2	8	submucosal	0
male	68	Married (including common law)	W	3	28	submucosal	0
female	61	Single (never married)	W	3	55	submucosal	0
male	73	Married (including common law)	W	2	5	submucosal	0
female	68	Widowed	W	2	21	submucosal	0
female	85	Widowed	B	2	20	intramucosal	0
male	52	Divorced	W	2	21	intramucosal	0
male	57	Married (including common law)	W	1	5	intramucosal	0
male	77	Married (including common law)	W	1	9	submucosal	0
male	64	Married (including common law)	W	2	22	intramucosal	0
male	71	Married (including common law)	W	2	11	submucosal	0
male	64	Divorced	W	1	25	intramucosal	0
male	66	Divorced	W	3	35	submucosal	1
male	76	Married (including common law)	W	2	19	submucosal	1
male	63	Married (including common law)	W	3	12	submucosal	1
male	43	Married (including common law)	W	2	10	intramucosal	1
male	62	Married (including common law)	W	3	4	submucosal	1
female	61	Married (including common law)	W	2	127	intramucosal	1
female	49	Married (including common law)	W	2	10	submucosal	1
male	65	Widowed	W	3	1	intramucosal	1
male	64	Single (never married)	W	3	11	submucosal	1
male	60	Married (including common law)	W	2	40	intramucosal	1
male	65	Married (including common law)	W	2	30	submucosal	1
male	66	Married (including common law)	W	3	50	submucosal	1
male	77	Married (including common law)	W	1	2	submucosal	1
male	51	Married (including common law)	W	3	22	submucosal	1
female	65	Widowed	B	2	14	submucosal	1
male	77	Married (including common law)	W	3	35	submucosal	1
male	79	Widowed	W	3	25	intramucosal	1
male	63	Married (including common law)	W	3	36	intramucosal	1
male	56	Married (including common law)	W	3	35	submucosal	1
male	77	Married (including common law)	W	2	25	submucosal	1
male	80	Widowed	W	3	60	submucosal	1
male	54	Single (never married)	W	3	18	submucosal	1
male	79	Married (including common law)	W	3	25	submucosal	1
male	67	Married (including common law)	W	2	30	submucosal	1
male	56	Married (including common law)	AI	3	22	submucosal	1
female	73	Widowed	W	2	13	submucosal	1
male	73	Married (including common law)	W	2	38	submucosal	1
male	51	Married (including common law)	W	2	17	submucosal	1
male	71	Married (including common law)	W	3	10	intramucosal	1
male	60	Divorced	W	3	6	submucosal	1
male	83	Widowed	W	3	30	submucosal	1
male	75	Divorced	W	3	22	submucosal	1
male	51	Married (including common law)	W	2	27	submucosal	1
female	51	Married (including common law)	W	3	60	submucosal	1
male	68	Married (including common law)	W	3	30	submucosal	1
male	70	Married (including common law)	API	2	15	submucosal	1
male	67	Married (including common law)	W	1	4	submucosal	1
male	68	Married (including common law)	W	3	80	submucosal	1
male	47	Single (never married)	W	2	11	submucosal	1
male	59	Married (including common law)	W	1	30	submucosal	1
male	67	Married (including common law)	W	2	37	submucosal	1
male	82	Married (including common law)	W	3	50	intramucosal	1
male	62	Widowed	W	3	50	submucosal	1
male	75	Married (including common law)	W	2	23	submucosal	1
male	55	Married (including common law)	W	2	29	submucosal	1
male	64	Married (including common law)	W	3	3	submucosal	1
male	67	Married (including common law)	W	2	22	submucosal	1
male	51	Married (including common law)	W	3	80	intramucosal	1
male	85	Married (including common law)	W	3	30	submucosal	1
male	83	Unknown	API	3	25	submucosal	1
male	74	Married (including common law)	W	3	35	submucosal	1
male	60	Married (including common law)	W	2	25	submucosal	1
male	65	Married (including common law)	W	2	35	submucosal	1
male	70	Married (including common law)	W	3	17	submucosal	1
male	60	Married (including common law)	W	3	26	intramucosal	1
male	48	Married (including common law)	W	3	60	intramucosal	1
male	79	Married (including common law)	W	3	25	submucosal	1
male	75	Married (including common law)	W	3	58	submucosal	1
male	77	Married (including common law)	W	2	20	submucosal	1
male	67	Married (including common law)	W	3	35	submucosal	1
male	64	Single (never married)	W	2	10	submucosal	1
female	67	Married (including common law)	W	3	35	submucosal	1
male	65	Divorced	W	2	10	intramucosal	1
male	66	Married (including common law)	W	2	20	submucosal	1
male	50	Married (including common law)	W	2	92	submucosal	1
male	75	Married (including common law)	W	2	25	submucosal	1
male	65	Divorced	W	2	60	submucosal	1
female	82	Single (never married)	W	3	20	submucosal	1
male	58	Married (including common law)	W	1	3	intramucosal	1
female	62	Widowed	W	2	80	intramucosal	1
male	73	Married (including common law)	W	3	25	submucosal	1
male	61	Married (including common law)	W	2	12	intramucosal	1
male	62	Married (including common law)	W	2	15	intramucosal	1
male	59	Single (never married)	W	2	30	submucosal	1
female	77	Married (including common law)	W	1	10	intramucosal	1
male	85	Widowed	W	3	31	intramucosal	1
female	60	Single (never married)	W	2	10	submucosal	1
male	67	Married (including common law)	W	1	18	submucosal	1
male	85	Widowed	W	3	12	submucosal	1
male	66	Married (including common law)	W	2	40	intramucosal	1
male	51	Divorced	W	3	77	submucosal	1
female	64	Widowed	W	3	30	submucosal	1
male	82	Separated	W	2	30	submucosal	1
male	57	Divorced	W	3	11	submucosal	1
male	56	Married (including common law)	W	2	35	intramucosal	1
female	67	Married (including common law)	W	2	13	intramucosal	1
male	63	Married (including common law)	W	3	20	submucosal	1
male	71	Married (including common law)	W	3	40	intramucosal	1
male	82	Single (never married)	W	2	30	submucosal	1
male	66	Married (including common law)	W	3	18	submucosal	1
male	48	Married (including common law)	W	3	20	submucosal	1
male	61	Single (never married)	W	3	24	submucosal	1
male	53	Divorced	W	3	80	submucosal	1
male	64	Unknown	W	2	17	submucosal	1
male	78	Married (including common law)	W	2	12	submucosal	1
male	56	Divorced	W	2	22	submucosal	1
male	78	Married (including common law)	W	2	50	submucosal	1
male	70	Single (never married)	API	2	26	submucosal	1
male	63	Married (including common law)	W	3	50	intramucosal	1
male	82	Married (including common law)	B	3	25	submucosal	1
male	56	Married (including common law)	W	3	40	intramucosal	1
male	73	Married (including common law)	W	3	23	intramucosal	1
male	62	Married (including common law)	W	3	55	submucosal	1
male	50	Married (including common law)	Unknown	2	3	intramucosal	1
male	61	Married (including common law)	W	2	21	submucosal	1
male	70	Married (including common law)	W	3	102	intramucosal	1
male	85	Widowed	W	2	50	intramucosal	1
male	60	Married (including common law)	W	3	23	submucosal	1
male	67	Married (including common law)	W	2	10	intramucosal	1
female	69	Widowed	W	2	17	submucosal	1
male	59	Unknown	W	2	38	submucosal	1
male	54	Married (including common law)	W	2	12	intramucosal	1
male	60	Married (including common law)	W	2	23	submucosal	1
male	65	Married (including common law)	W	3	50	intramucosal	1
male	79	Widowed	W	1	15	intramucosal	1
male	65	Married (including common law)	W	3	30	intramucosal	1
female	68	Divorced	B	3	11	intramucosal	1
female	65	Married (including common law)	B	3	35	submucosal	1
male	67.60423283	Married (including common law)	W	3	31.35401631	submucosal	1
male	56.98731208	Married (including common law)	Unknown	3	16.97462416	intramucosal	1
male	50.00964187	Married (including common law)	Unknown	3	3.019283742	submucosal	1
male	81.14609382	Married (including common law)	W	3	23.41093756	submucosal	1
male	78.67595228	Married (including common law)	W	2	24.35190457	submucosal	1
male	78.25540083	Widowed	W	1	15.99279889	submucosal	1
male	64.29602648	Divorced	W	3	10.70397352	intramucosal	1
male	63.87680108	Married (including common law)	W	3	11.12319892	submucosal	1
male	62.35476896	Married (including common law)	W	2	55.87571095	submucosal	1
male	63.93572502	Married (including common law)	W	2	10.837429	intramucosal	1
male	65.35167376	Married (including common law)	API	3	18.38187766	intramucosal	1
male	65.31588697	Married (including common law)	W	2	18.36845761	submucosal	1
male	62	Married (including common law)	W	2	24.39066103	intramucosal	1
female	62.47046517	Married (including common law)	W	3	4.8468373	intramucosal	1
female	64.95968028	Married (including common law)	W	2	9.327424506	submucosal	1
female	61.31719108	Married (including common law)	W	3	102.5762867	intramucosal	1
female	52.45334152	Married (including common law)	W	2	84.26670761	submucosal	1
female	62.15020367	Divorced	W	2	105.8362525	intramucosal	1
male	81.34545233	Widowed	W	2	28.86818053	submucosal	1
male	80.7471826	Widowed	W	2	28.51918985	intramucosal	1
male	56.88499404	Widowed	W	2	13.94249702	submucosal	1
male	65.45028251	Married (including common law)	API	3	2.260791032	intramucosal	1
male	68.97675451	Widowed	W	3	20.88377257	submucosal	1
male	69.71802115	Married (including common law)	W	2	14.21045922	submucosal	1
male	59.89453815	Married (including common law)	Unknown	3	8.654021798	submucosal	1
male	62.21800912	Widowed	W	2	72.47868525	intramucosal	1
male	63.56740723	Widowed	W	2	25.92445057	submucosal	1
male	63.55473302	Divorced	W	2	27.11409281	intramucosal	1
male	62.66753203	Married (including common law)	W	2	37.33246797	intramucosal	1
female	63.32717447	Married (including common law)	B	2	36.67282553	intramucosal	1
male	73.40483566	Married (including common law)	W	1	15.99194057	intramucosal	1
male	65	Married (including common law)	W	3	3.244001139	submucosal	1
male	65	Widowed	W	3	28.61518589	submucosal	1
male	66.97130232	Single (never married)	W	3	44.17218605	submucosal	1
female	66.63718456	Married (including common law)	W	3	26.42417111	submucosal	1
male	67.3323304	Married (including common law)	B	3	24.01955728	submucosal	1
male	77.11705666	Widowed	W	3	3.346151562	submucosal	1
female	75.51194437	Married (including common law)	W	1	6.092152987	submucosal	1
female	73.6819556	Married (including common law)	W	2	11.12462209	submucosal	1
male	57.78107606	Divorced	W	2	16.18764909	submucosal	1
female	67.72643843	Married (including common law)	B	3	11.17701043	intramucosal	1
male	57.12137821	Married (including common law)	W	3	54.27635782	submucosal	1
male	64.04268534	Married (including common law)	W	2	16.29755519	submucosal	1
male	72.40224109	Widowed	W	3	22.32752123	intramucosal	1
male	70.28419769	Widowed	B	2	19.9447224	submucosal	1
male	76.25213521	Single (never married)	API	3	34.03845956	submucosal	1
male	64.24142739	Married (including common law)	W	3	73.27571784	intramucosal	1
male	77	Married (including common law)	W	1	11.13999622	intramucosal	1
female	75.87578381	Widowed	W	3	22.54525871	intramucosal	1
male	76.29718312	Single (never married)	W	2	22.8661972	submucosal	1
male	71.27269189	Widowed	W	2	16.4141021	intramucosal	1
male	61.36152359	Single (never married)	W	2	21.79987114	submucosal	1
male	62.97463551	Single (never married)	W	2	35.78017445	submucosal	1
male	65.73817765	Married (including common law)	W	2	27.32910411	submucosal	1
male	53.36633841	Married (including common law)	W	3	20.95380485	intramucosal	1
female	59.40003862	Married (including common law)	W	2	60.50028964	submucosal	1
male	57.85117711	Married (including common law)	W	3	48.88382836	intramucosal	1
male	77.62038069	Married (including common law)	W	2	21.89809653	intramucosal	1
male	77.99906	Married (including common law)	W	2	25	intramucosal	1
male	78.25292171	Widowed	W	3	25	submucosal	1
female	74.29106731	Widowed	W	2	39.36001259	submucosal	1
female	69.72077574	Widowed	W	3	22.83665074	submucosal	1
male	73.28952076	Widowed	W	2	35.73903661	submucosal	1
female	58.18468379	Divorced	W	3	15.9076581	intramucosal	1
male	61.39149313	Married (including common law)	W	3	15.15711803	intramucosal	1
male	54.53448206	Divorced	W	3	17.73275897	submucosal	1
male	77.18589335	Married (including common law)	W	1	11.39420011	intramucosal	1
female	77.10949995	Married (including common law)	W	3	10.82124962	intramucosal	1
male	77.51611991	Married (including common law)	W	1	13.87089934	intramucosal	1
female	72.62751205	Married (including common law)	W	2	18.74497589	intramucosal	1
female	64.78529865	Widowed	W	2	30	submucosal	1
male	65.7231088	Married (including common law)	W	2	30	submucosal	1
male	56.8245522	Married (including common law)	W	3	20.90059707	submucosal	1
female	64.28902074	Married (including common law)	AI	2	14.63198156	submucosal	1
male	58.11134354	Single (never married)	AI	3	15.66596939	submucosal	1
male	73	Married (including common law)	W	3	13.45055246	intramucosal	1
female	72.51298954	Widowed	W	2	19.57464121	submucosal	1
male	66.95411247	Widowed	W	3	25.84751101	intramucosal	1
male	70.5721655	Married (including common law)	W	2	35.84192489	submucosal	1
female	69.53239997	Married (including common law)	W	3	36.69964999	submucosal	1
female	74.36803786	Married (including common law)	W	1	28.423735	intramucosal	1
male	55.28105339	Married (including common law)	B	3	22.5042115	submucosal	1
male	60.55743474	Widowed	W	3	26.55743474	submucosal	1
male	54.66900828	Widowed	B	2	16.21378394	submucosal	1
male	70.0541932	Married (including common law)	W	2	14.72903398	submucosal	1
male	70.13920268	Married (including common law)	API	2	23.77275711	intramucosal	1
male	70.76313863	Single (never married)	W	2	13.78978196	submucosal	1
female	69.99679734	Married (including common law)	W	1	8.352187608	intramucosal	1
male	60.51776685	Widowed	W	3	25.15737333	submucosal	1
male	66.54806979	Divorced	W	2	12.54806979	submucosal	1
male	80.67645396	Single (never married)	API	3	29.28506276	submucosal	1
female	74.23748095	Married (including common law)	W	2	20.68982351	submucosal	1
male	82.72008265	Widowed	B	3	29.64543802	submucosal	1
male	69.46785008	Divorced	W	3	17.79556606	submucosal	1
male	74.71753619	Divorced	W	3	24.11847855	submucosal	1
male	69.4834869	Divorced	W	3	46.61213538	submucosal	1
male	52.00517437	Married (including common law)	W	3	27.57438535	submucosal	1
female	52.73845857	Married (including common law)	W	2	25.38571705	submucosal	1
male	61.19066946	Widowed	W	3	8.074471008	submucosal	1
female	57.86455485	Married (including common law)	W	3	48.96767971	submucosal	1
male	53.79756138	Married (including common law)	W	2	46.01219309	intramucosal	1
female	63.85978577	Married (including common law)	W	2	14.07219368	submucosal	1
male	69.47924139	Married (including common law)	API	2	27.04151722	submucosal	1
male	69.47150076	Married (including common law)	W	2	27.05699849	submucosal	1
female	68	Divorced	B	3	29.10929424	intramucosal	1
male	78.44755852	Widowed	W	2	24.38617614	submucosal	1
female	72.58479715	Married (including common law)	W	2	13.15371632	submucosal	1
male	74.76472313	Married (including common law)	W	1	11.59662634	submucosal	1
male	63.84561508	Married (including common law)	W	2	51.94665076	submucosal	1
male	66.52542515	Widowed	W	2	6.372874271	submucosal	1
male	65.67906059	Divorced	W	1	7.962818223	intramucosal	1
male	82.1146786	Widowed	W	2	55.09174366	intramucosal	1
male	68	Married (including common law)	B	3	47.37395932	submucosal	1
male	68	Married (including common law)	B	3	43.00661899	submucosal	1
female	55.5359105	Single (never married)	W	2	22.38121399	submucosal	1
male	55.24062749	Married (including common law)	W	2	5.006816369	intramucosal	1
female	50.10958637	Married (including common law)	W	2	10.89634712	intramucosal	1
female	61.81737762	Widowed	W	2	76.95629359	intramucosal	1
female	59.994835	Widowed	B	1	27.34710668	submucosal	1
male	60.24206685	Widowed	W	2	50.70111412	intramucosal	1
male	66.36421773	Married (including common law)	W	3	36.36421773	submucosal	1
female	65.21615243	Married (including common law)	W	2	32.837689	submucosal	1
male	65.93595038	Married (including common law)	W	2	17.84710681	intramucosal	1
female	80.85259332	Single (never married)	W	2	47.91380603	intramucosal	1
male	74.88468376	Married (including common law)	API	3	35.76936752	intramucosal	1
male	76.61454267	Married (including common law)	W	2	39.22908534	intramucosal	1
female	66.12342673	Widowed	B	3	23.19772627	intramucosal	1
male	60.30158208	Married (including common law)	W	2	41.50791041	submucosal	1
female	61.21501697	Married (including common law)	W	2	110.4436931	submucosal	1
male	82.95184804	Unknown	API	3	24.98796201	submucosal	1
male	76.33357095	Widowed	W	2	23.66678547	intramucosal	1
male	78.47970145	Married (including common law)	W	2	24.73985072	intramucosal	1
male	64.54308321	Married (including common law)	B	2	34.72584993	submucosal	1
male	57.92916196	Married (including common law)	W	2	20.79834651	submucosal	1
male	62.6566835	Widowed	B	2	17.51497475	submucosal	1
female	63.47509061	Widowed	W	3	23.20901154	intramucosal	1
female	61.75463181	Married (including common law)	W	2	6.929394336	submucosal	1
male	63.67648307	Single (never married)	W	2	3.566154635	submucosal	1
female	66.19660404	Married (including common law)	B	2	27.22207375	submucosal	1
male	66.08768728	Widowed	W	3	12.42071648	submucosal	1
male	68.06692662	Married (including common law)	W	1	20.71968805	intramucosal	1
male	51.17025303	Widowed	W	2	80	intramucosal	1
female	57.64103492	Married (including common law)	W	3	28.3475062	intramucosal	1
male	55.32894315	Married (including common law)	W	3	46.33044214	intramucosal	1
male	77.99255129	Married (including common law)	W	1	12.48137822	submucosal	1
male	85	Widowed	W	3	47.15639943	submucosal	1
female	79.43526289	Widowed	B	2	25.54821031	submucosal	1
male	76.34876255	Unknown	W	3	20.01157191	intramucosal	1
male	79.00975011	Unknown	W	3	15.02437527	submucosal	1
male	81.88966709	Unknown	W	1	22.22416772	intramucosal	1
female	73.29613218	Married (including common law)	W	2	19.51490803	submucosal	1
female	66.50899137	Widowed	W	3	63.09128235	intramucosal	1
male	66.17249304	Married (including common law)	B	2	16.73581709	submucosal	1
male	60.86377079	Widowed	W	2	20.85390021	submucosal	1
female	67.98850164	Married (including common law)	W	2	17.95132208	intramucosal	1
male	60.92598166	Widowed	W	2	26.15747708	submucosal	1
male	65	Married (including common law)	W	2	22.13039199	intramucosal	1
male	65	Married (including common law)	W	2	26.58257336	submucosal	1
female	65	Married (including common law)	B	2	20.26125267	submucosal	1
male	65.88156561	Widowed	W	3	14.52893936	submucosal	1
male	70	Married (including common law)	W	2	20.39445205	submucosal	1
female	69.73593135	Widowed	W	2	19.07954065	submucosal	1
female	63.6685444	Widowed	W	2	22.3314556	submucosal	1
female	60	Single (never married)	W	2	12.88782275	submucosal	1
male	61.68210913	Single (never married)	API	2	26	intramucosal	1
male	52.06129719	Married (including common law)	W	2	51.87740563	submucosal	1
male	58.53320742	Married (including common law)	W	2	40.19757005	intramucosal	1
female	55.0238827	Widowed	W	3	45.617764	intramucosal	1
male	77.68338745	Widowed	W	2	22.3667749	submucosal	1
female	73.56456318	Married (including common law)	B	3	20.72929964	submucosal	1
male	76.36919716	Married (including common law)	W	3	19.73839432	submucosal	1
male	78.98676876	Widowed	W	1	15.14223581	submucosal	1
male	71.52564818	Married (including common law)	W	2	35.76414834	submucosal	1
male	73.38021967	Married (including common law)	API	2	47.63340588	submucosal	1
male	77.22877409	Married (including common law)	W	3	20.57193524	intramucosal	1
male	77.81189828	Unknown	API	2	20.6765819	submucosal	1
male	77	Married (including common law)	W	1	16.77613808	submucosal	1
male	67.4298831	Divorced	B	3	24.68280551	submucosal	1
female	62.29174491	Married (including common law)	W	2	77.37429577	intramucosal	1
male	68.84649075	Married (including common law)	API	3	29.46052774	submucosal	1
female	67.15686518	Single (never married)	W	1	10	submucosal	1
female	76.2533184	Single (never married)	W	1	10	submucosal	1
female	64.92633843	Married (including common law)	B	2	33.15846083	submucosal	1
male	68.75653576	Married (including common law)	W	1	32.0724404	intramucosal	1
female	69.05279342	Married (including common law)	W	3	36.71066118	submucosal	1
male	67.29516837	Widowed	W	3	35.24597364	submucosal	1
male	65.94624154	Divorced	W	3	10.55661267	submucosal	1
male	68.27620464	Divorced	W	2	11.9271792	intramucosal	1
male	65	Divorced	B	2	13.17325081	submucosal	1
male	64.16424034	Married (including common law)	W	2	29.17879828	submucosal	1
male	65.78887911	Widowed	W	3	15.98870309	submucosal	1
male	65.14435635	Married (including common law)	B	2	14.86613808	submucosal	1
male	57.07087071	Married (including common law)	B	3	65.13069131	submucosal	1
male	62.15051644	Married (including common law)	W	3	45.82803751	submucosal	1
male	59.26686622	Widowed	W	2	82.73313378	submucosal	1
male	78.64592047	Married (including common law)	W	3	22.39577109	submucosal	1
male	77.387202	Married (including common law)	W	2	19.031995	submucosal	1
male	78.25763133	Widowed	W	3	25	submucosal	1
female	63.01416853	Widowed	W	2	73.23887649	intramucosal	1
male	62.98237823	Widowed	W	2	73.45081178	intramucosal	1
male	65	Divorced	W	2	55.95279128	intramucosal	1
male	76.3176958	Single (never married)	W	3	16.65746812	intramucosal	1
female	83.22034483	Single (never married)	W	3	32.20344831	intramucosal	1
male	82.31565815	Single (never married)	W	2	23.15658148	intramucosal	1
female	63.56700372	Married (including common law)	W	1	28.05151672	intramucosal	1
female	59.76214892	Single (never married)	W	2	9.167521213	intramucosal	1
male	61.84642159	Married (including common law)	W	1	20.58364157	submucosal	1
male	79.0030247	Widowed	W	3	33.24168207	intramucosal	1
male	61.56703963	Divorced	W	2	80	intramucosal	1
female	63.53317476	Widowed	W	3	80	intramucosal	1
female	63.6454464	Married (including common law)	W	3	71.77276798	intramucosal	1
male	62.46804831	Widowed	W	3	77.65975846	intramucosal	1
male	71.49742874	Married (including common law)	W	3	21.99485748	submucosal	1
male	66.20323449	Married (including common law)	B	3	11.25668079	intramucosal	1
male	62.22601457	Married (including common law)	W	3	19.3560874	intramucosal	1
female	61.93020853	Widowed	W	3	17.5812512	intramucosal	1
female	62.29322867	Married (including common law)	W	3	16.95485779	submucosal	1
male	63.8004065	Widowed	W	3	28.50304879	intramucosal	1
male	74.31597379	Single (never married)	W	2	18.07899345	intramucosal	1
male	61.25556084	Single (never married)	W	2	33.38334125	intramucosal	1
male	75.7530413	Single (never married)	W	1	11.38550967	submucosal	1
female	67.90962017	Single (never married)	W	1	20.10042203	submucosal	1
male	77.10858535	Married (including common law)	W	3	10.02714634	submucosal	1
male	73.35313427	Married (including common law)	W	2	18.33569311	submucosal	1
male	76.58829578	Married (including common law)	W	2	10.29407445	intramucosal	1
male	68.19393628	Married (including common law)	W	3	34.36121274	intramucosal	1
male	75.64853903	Single (never married)	W	3	23.14477278	intramucosal	1
female	80.88189366	Widowed	W	3	28.5977713	submucosal	1
female	64.237604	Single (never married)	W	3	26.95041601	intramucosal	1
male	58.35574247	Married (including common law)	W	2	14.93277259	submucosal	1
male	64.16941746	Single (never married)	W	2	2.495048565	intramucosal	1
male	67.7101254	Widowed	W	2	17.6449373	submucosal	1
male	65.97282835	Married (including common law)	W	2	13.8913134	intramucosal	1
male	66.70686666	Married (including common law)	W	2	16.82746663	submucosal	1
male	75.26295044	Widowed	W	2	13.94740991	submucosal	1
male	78.0996543	Widowed	W	2	13.38006914	submucosal	1
male	66.09362071	Widowed	W	2	7.138359611	submucosal	1
male	66.53292203	Married (including common law)	B	2	32.27263054	intramucosal	1
female	64.28364767	Widowed	W	3	31.41823833	submucosal	1
female	81.27734734	Married (including common law)	W	2	20.90331582	intramucosal	1
male	50.95872148	Divorced	W	3	73.94538961	intramucosal	1
male	54.73124083	Widowed	B	3	60.20941628	submucosal	1
male	58.9380226	Widowed	W	3	41.2788983	submucosal	1
female	60.56999339	Widowed	W	2	38.57501653	submucosal	1
male	61.68868427	Widowed	W	3	16.13210564	intramucosal	1
male	66.69529604	Single (never married)	W	2	28.20313598	submucosal	1
male	84.00838511	Separated	W	2	30.6694617	intramucosal	1
male	80.02872972	Married (including common law)	W	1	22.11491887	intramucosal	1
male	82.62202396	Unknown	API	2	26.88988021	submucosal	1
male	61.63363403	Divorced	W	3	74.94414958	intramucosal	1
female	59.58982308	Widowed	W	2	46.73955855	intramucosal	1
female	57.58812003	Widowed	W	2	19.1160564	intramucosal	1
male	65.19125743	Married (including common law)	W	2	31.59583058	submucosal	1
male	61.34745625	Married (including common law)	W	2	31.91492909	intramucosal	1
male	58.1424086	Unknown	API	3	34.20651533	submucosal	1
female	64.74763742	Married (including common law)	W	3	11.49842495	submucosal	1
female	64.46456663	Married (including common law)	W	3	11.30971109	submucosal	1
female	66.88962241	Divorced	W	3	15.42830709	intramucosal	1
male	63.10527539	Married (including common law)	W	3	19.81576806	intramucosal	1
male	66.89825798	Divorced	W	3	12.98313564	submucosal	1
male	64.65845465	Married (including common law)	W	3	11.70772676	intramucosal	1
male	70.33446117	Single (never married)	API	3	30.68245644	intramucosal	1
male	72.31396885	Married (including common law)	W	3	22.26142047	intramucosal	1
female	71.07728899	Married (including common law)	W	3	38.9565986	intramucosal	1
male	84.51466267	Widowed	W	2	30.83822089	submucosal	1
male	82	Married (including common law)	B	3	25.3176423	submucosal	1
male	82.97157989	Single (never married)	W	2	30.32385996	submucosal	1
female	63.14607142	Married (including common law)	W	2	62.23589295	submucosal	1
female	66.08654918	Married (including common law)	W	3	17.56725412	intramucosal	1
male	68.78547311	Widowed	W	3	17.07150896	submucosal	1
male	53.61807836	Married (including common law)	W	3	44.07747869	intramucosal	1
female	54.89034568	Married (including common law)	W	2	49.53005292	submucosal	1
male	61.7171273	Married (including common law)	W	2	11.93110159	intramucosal	1
female	63.64099449	Single (never married)	W	3	19.09529595	intramucosal	1
female	64.37053877	Single (never married)	W	3	21.05077858	intramucosal	1
male	61.90426946	Married (including common law)	W	3	22.34217266	submucosal	1
female	53.22219657	Married (including common law)	W	3	81.30540484	submucosal	1
female	53.44022686	Divorced	W	3	77.89320005	submucosal	1
female	55.32095437	Married (including common law)	W	3	93.63560695	intramucosal	1
male	64.93480515	Married (including common law)	W	2	15.75359314	submucosal	1
male	64.83841872	Unknown	W	2	14.48474384	submucosal	1
female	65.88499477	Unknown	W	2	14.48667364	intramucosal	1
male	78.25967685	Widowed	W	2	12.77903054	intramucosal	1
male	78.21482087	Married (including common law)	W	1	12.64446261	submucosal	1
male	78.17799558	Widowed	W	2	14.31394251	submucosal	1
male	56	Married (including common law)	AI	2	22	submucosal	1
male	56.38119407	Divorced	W	2	21.6505721	intramucosal	1
male	59.93176585	Divorced	W	3	18.3958813	submucosal	1
male	78.48476712	Widowed	W	3	37.88082196	submucosal	1
male	79.08460931	Married (including common law)	W	2	47.05606045	submucosal	1
male	81.84077269	Married (including common law)	API	2	30.79613653	submucosal	1
male	68.81151474	Married (including common law)	API	2	26.95078821	submucosal	1
male	69.540409	Single (never married)	API	2	27.37877299	submucosal	1
male	67.10045546	Married (including common law)	W	3	34.69863363	submucosal	1
male	64.4760999	Married (including common law)	W	3	57.38049952	intramucosal	1
male	63.86824893	Divorced	W	3	54.34124467	submucosal	1
female	66.59859887	Married (including common law)	W	2	30.2077062	submucosal	1
male	75.89597541	Widowed	W	2	21.24367718	submucosal	1
male	81.42146853	Married (including common law)	B	3	23.26440558	submucosal	1
female	73.55294681	Widowed	B	2	19.80181342	submucosal	1
male	59.50263689	Married (including common law)	W	3	13.7302233	intramucosal	1
female	64.83880506	Married (including common law)	W	2	25.96189784	submucosal	1
female	57.13497642	Married (including common law)	W	2	31.48767685	submucosal	1
male	72.01285805	Married (including common law)	W	3	20.36762147	intramucosal	1
female	65.21669811	Married (including common law)	W	3	15.21669811	intramucosal	1
male	72.52028392	Single (never married)	W	2	23.47971608	submucosal	1
female	68.23910635	Widowed	W	2	21.13056553	submucosal	1
female	65.26430137	Divorced	B	3	31.06178998	intramucosal	1
male	64.7982877	Married (including common law)	B	3	16.75673475	submucosal	1
male	69.25795167	Married (including common law)	W	3	13.23078682	submucosal	1
female	78.65123689	Married (including common law)	W	3	18.2209696	intramucosal	1
male	57.12650636	Married (including common law)	Unknown	2	5.137951909	submucosal	1
male	63.38978121	Married (including common law)	W	3	28.16934364	submucosal	1
female	63.3473502	Widowed	W	2	28.04205059	submucosal	1
male	64.73933469	Married (including common law)	W	3	2.303326543	intramucosal	1
male	70	Single (never married)	API	2	35.05236537	submucosal	1
male	70.55489824	Married (including common law)	W	3	85.53801897	submucosal	1
male	62.93366788	Single (never married)	W	2	36.98974449	submucosal	1
male	74.83033557	Married (including common law)	W	2	41.52527964	submucosal	1
male	82.96318067	Single (never married)	W	3	29.63180675	submucosal	1
male	82.21623497	Widowed	W	3	43.61371552	intramucosal	1
female	66.50977719	Married (including common law)	W	3	13.23533422	submucosal	1
female	60	Single (never married)	W	2	13.73316888	submucosal	1
male	62.90433629	Divorced	W	2	15.44872565	submucosal	1
male	66.25038143	Married (including common law)	W	2	19.37023216	intramucosal	1
female	66.45948835	Married (including common law)	B	2	11.0810233	submucosal	1
male	76.24535956	Unknown	W	3	18.66752459	submucosal	1
male	69.98229328	Widowed	W	2	18.47343992	submucosal	1
female	67.95830982	Widowed	W	3	20.29868558	submucosal	1
female	70.5690202	Widowed	W	2	35.04373231	submucosal	1
female	70.17647284	Unknown	W	2	20.61437558	intramucosal	1
male	62.49206682	Unknown	W	3	36.25396659	submucosal	1
male	64.32766294	Married (including common law)	W	2	29.71252431	submucosal	1
male	58.67881743	Married (including common law)	W	3	13.33680498	submucosal	1
male	65.58841977	Unknown	W	2	17.19480886	submucosal	1
male	56.44912142	Married (including common law)	B	2	11.82506276	intramucosal	1
male	64.37206536	Married (including common law)	W	3	33.49295687	submucosal	1
female	62.15365976	Married (including common law)	B	2	28.16878343	submucosal	1
female	63.73843631	Married (including common law)	W	3	29.54226355	submucosal	1
female	66.73073052	Married (including common law)	W	2	35.72147321	intramucosal	1
male	68.53752709	Married (including common law)	W	3	33.63893721	intramucosal	1
male	68.40070822	Married (including common law)	W	3	33.67660054	submucosal	1
male	80.35787438	Married (including common law)	W	1	19.52624795	intramucosal	1
male	81.9355944	Widowed	API	1	22.338986	intramucosal	1
male	81.52319098	Widowed	W	3	21.30797744	intramucosal	1
male	67.79688762	Single (never married)	API	3	27.7624899	intramucosal	1
female	64.68928935	Married (including common law)	W	3	30	submucosal	1
male	65.03984412	Single (never married)	API	2	29.96812471	submucosal	1
male	67.72451718	Divorced	B	2	10.9311293	intramucosal	1
male	67.77039157	Married (including common law)	B	3	13.52569273	intramucosal	1
male	65.44923511	Divorced	W	2	10.36230878	intramucosal	1
male	78.3348801	Married (including common law)	W	3	15.95017129	intramucosal	1
female	66.40992588	Married (including common law)	B	2	32.46213342	submucosal	1
female	65.23944898	Single (never married)	API	2	34.56899184	submucosal	1
