# Supplementary material for: The development and validation of automated machine learning models for predicting lymph node metastasis in Siewert type II T1 adenocarcinoma of the esophagogastric junction
Source: Front Med (Lausanne). 2024 Apr 3;11:1266278. doi: 10.3389/fmed.2024.1266278 (PMC11021582; doi:10.3389/fmed.2024.1266278)
Supplement: Supplementary file 9 [file Data_Sheet_6.CSV]

Sex	Age	Marriage	Race	Differentiation	Size	Extension	LNM
female	80	Married (including common law)	W	2	18	intramucosal	0
female	57	Married (including common law)	B	3	4	intramucosal	0
male	67	Married (including common law)	W	2	30	intramucosal	0
male	62	Married (including common law)	W	2	3	submucosal	0
male	79	Married (including common law)	W	2	17	intramucosal	0
female	51	Married (including common law)	W	2	22	submucosal	0
male	79	Widowed	W	2	25	submucosal	0
male	58	Divorced	W	2	6	submucosal	0
male	59	Unknown	API	2	5	intramucosal	0
male	71	Married (including common law)	Unknown	3	18	submucosal	0
male	78	Married (including common law)	W	3	8	intramucosal	0
male	57	Married (including common law)	W	1	10	intramucosal	0
male	75	Married (including common law)	W	2	10	submucosal	0
male	72	Married (including common law)	W	3	51	submucosal	0
female	75	Widowed	W	2	25	submucosal	0
female	73	Widowed	W	2	10	intramucosal	0
male	73	Married (including common law)	W	2	30	submucosal	0
female	62	Single (never married)	W	2	10	submucosal	0
male	56	Single (never married)	W	1	4	intramucosal	0
male	55	Married (including common law)	W	2	11	intramucosal	0
male	67	Married (including common law)	W	3	10	intramucosal	0
male	67	Married (including common law)	W	3	30	submucosal	0
male	45	Single (never married)	W	2	18	submucosal	0
male	65	Married (including common law)	W	2	9	submucosal	0
female	59	Divorced	W	2	8	submucosal	0
female	85	Widowed	API	3	9	submucosal	0
male	79	Single (never married)	W	2	30	intramucosal	0
female	85	Divorced	W	2	13	submucosal	0
male	60	Married (including common law)	W	1	2	intramucosal	0
male	79	Married (including common law)	W	2	17	intramucosal	0
female	40	Unknown	W	2	5	intramucosal	0
female	70	Married (including common law)	W	2	15	submucosal	0
female	60	Married (including common law)	W	2	13	intramucosal	0
male	73	Married (including common law)	W	1	17	intramucosal	0
male	45	Single (never married)	W	2	18	submucosal	0
male	59	Unknown	API	2	5	intramucosal	0
male	69	Married (including common law)	W	2	5	intramucosal	0
female	67	Divorced	W	2	73	submucosal	0
female	83	Married (including common law)	W	1	2	submucosal	0
male	77	Married (including common law)	API	1	12	submucosal	0
male	75	Married (including common law)	W	2	10	submucosal	0
male	66	Divorced	W	1	25	submucosal	0
male	73	Single (never married)	W	2	10	intramucosal	0
male	63	Married (including common law)	W	1	24	submucosal	0
female	68	Married (including common law)	W	2	12	submucosal	0
male	66	Married (including common law)	W	2	20	intramucosal	0
male	63	Married (including common law)	W	3	19	submucosal	0
male	70	Married (including common law)	W	2	11	intramucosal	0
male	71	Married (including common law)	Unknown	3	18	submucosal	0
male	55	Married (including common law)	W	2	12	submucosal	0
female	80	Single (never married)	W	2	19	intramucosal	0
male	50	Married (including common law)	W	2	6	intramucosal	0
female	60	Married (including common law)	W	2	13	intramucosal	0
male	59	Married (including common law)	W	3	35	submucosal	0
male	73	Married (including common law)	W	1	17	intramucosal	0
male	59	Unknown	API	2	5	intramucosal	0
female	66	Married (including common law)	W	3	12	submucosal	0
male	27	Divorced	W	2	27	submucosal	0
female	51	Married (including common law)	W	3	20	submucosal	0
male	67	Married (including common law)	W	1	4	intramucosal	0
male	59	Unknown	API	2	5	intramucosal	0
male	85	Widowed	W	3	21	intramucosal	0
male	73	Married (including common law)	W	2	30	submucosal	0
male	73	Widowed	W	3	27	submucosal	0
male	57	Married (including common law)	W	3	30	submucosal	0
male	58	Married (including common law)	W	2	4	intramucosal	0
male	78	Married (including common law)	W	2	20	submucosal	0
male	55	Single (never married)	B	2	70	intramucosal	0
male	61	Unknown	W	2	8	intramucosal	0
male	27	Divorced	W	2	27	submucosal	0
female	80	Widowed	W	2	5	intramucosal	0
male	73	Married (including common law)	W	2	11	submucosal	0
male	79	Married (including common law)	W	2	10	submucosal	0
male	80	Widowed	W	2	10	intramucosal	0
male	73	Married (including common law)	API	3	50	submucosal	0
female	51	Married (including common law)	W	3	20	submucosal	0
female	65	Widowed	W	2	2	intramucosal	0
male	80	Married (including common law)	W	2	22	intramucosal	0
female	82	Widowed	W	2	17	submucosal	0
male	55	Unknown	W	1	5	intramucosal	0
male	50	Married (including common law)	W	2	30	intramucosal	0
male	80	Married (including common law)	W	2	22	intramucosal	0
male	27	Divorced	W	2	27	submucosal	0
male	85	Widowed	API	3	20	intramucosal	0
male	59	Unknown	API	2	5	intramucosal	0
male	69	Married (including common law)	W	2	10	submucosal	0
female	62	Married (including common law)	W	3	17	submucosal	0
male	77	Married (including common law)	API	1	12	submucosal	0
male	58	Married (including common law)	W	2	5	intramucosal	0
male	79	Widowed	W	2	25	submucosal	0
male	54	Married (including common law)	W	2	7	intramucosal	0
male	52	Married (including common law)	W	3	43	intramucosal	0
male	67	Married (including common law)	W	2	25	submucosal	0
female	65	Married (including common law)	W	3	28	submucosal	0
male	75	Married (including common law)	W	2	30	submucosal	0
male	58	Divorced	W	2	6	submucosal	0
male	60	Divorced	W	2	17	submucosal	0
male	72	Married (including common law)	W	1	4	intramucosal	0
male	76	Married (including common law)	W	3	40	submucosal	0
male	71	Divorced	W	2	20	submucosal	0
female	55	Divorced	W	1	5	intramucosal	0
male	70	Married (including common law)	W	2	11	intramucosal	0
male	73	Single (never married)	W	2	10	intramucosal	0
male	68	Single (never married)	W	2	17	submucosal	0
male	34	Married (including common law)	W	2	25	submucosal	0
male	72	Married (including common law)	W	2	19	submucosal	0
female	55	Divorced	W	1	5	intramucosal	0
male	67	Married (including common law)	W	2	2	intramucosal	0
female	66	Married (including common law)	W	3	12	submucosal	0
male	67	Married (including common law)	W	2	20	intramucosal	0
female	82	Widowed	W	1	35	intramucosal	0
male	69	Married (including common law)	API	2	25	submucosal	0
female	51	Married (including common law)	W	2	22	submucosal	0
female	65	Widowed	W	2	2	intramucosal	0
male	66	Married (including common law)	W	2	20	intramucosal	0
male	73	Married (including common law)	W	3	34	submucosal	0
female	80	Single (never married)	W	2	19	intramucosal	0
male	81	Widowed	W	3	10	submucosal	0
female	73	Married (including common law)	W	2	7	submucosal	0
male	77	Married (including common law)	API	1	12	submucosal	0
male	80	Divorced	W	2	10	intramucosal	0
male	73	Married (including common law)	W	2	32	submucosal	0
male	63	Single (never married)	W	2	15	submucosal	0
male	58	Married (including common law)	W	2	4	intramucosal	0
female	71	Divorced	W	3	13	submucosal	0
male	52	Married (including common law)	W	3	5	submucosal	0
male	62	Married (including common law)	W	2	3	submucosal	0
male	67	Married (including common law)	W	2	2	intramucosal	0
female	65	Married (including common law)	W	2	10	intramucosal	0
male	50	Unknown	W	2	3	intramucosal	0
male	67	Married (including common law)	W	1	4	intramucosal	0
male	46	Married (including common law)	API	2	22	submucosal	0
male	52	Single (never married)	W	3	35	intramucosal	0
female	73	Widowed	W	2	10	intramucosal	0
male	67	Married (including common law)	B	2	60	intramucosal	0
male	78	Married (including common law)	W	2	20	submucosal	0
male	52	Married (including common law)	W	3	43	intramucosal	0
female	80	Married (including common law)	W	2	18	intramucosal	0
male	85	Married (including common law)	API	2	25	intramucosal	0
male	57	Married (including common law)	W	3	30	submucosal	0
male	47	Married (including common law)	W	2	4	intramucosal	0
male	84	Widowed	W	2	10	intramucosal	0
male	50	Married (including common law)	W	3	70	intramucosal	0
male	66	Married (including common law)	W	2	15	submucosal	0
male	74	Single (never married)	W	3	30	intramucosal	0
male	74	Divorced	W	2	9	intramucosal	0
male	65	Married (including common law)	W	2	12	submucosal	0
female	79	Unknown	W	2	30	submucosal	0
female	55	Divorced	W	1	5	intramucosal	0
female	51	Married (including common law)	W	3	20	submucosal	0
male	66	Married (including common law)	W	1	8	submucosal	0
female	73	Widowed	W	2	20	intramucosal	0
female	67	Married (including common law)	W	1	1	intramucosal	0
male	85	Widowed	W	3	21	intramucosal	0
male	58	Married (including common law)	W	1	17	submucosal	0
female	51	Married (including common law)	W	3	20	submucosal	0
male	67	Married (including common law)	W	3	30	submucosal	0
male	71	Married (including common law)	W	1	9	submucosal	0
male	64	Married (including common law)	W	1	28	intramucosal	0
male	79	Single (never married)	W	2	30	intramucosal	0
male	69	Married (including common law)	API	2	25	submucosal	0
male	66	Married (including common law)	W	3	53	submucosal	0
male	50	Married (including common law)	W	2	6	intramucosal	0
male	72	Married (including common law)	API	3	24	submucosal	0
male	67	Married (including common law)	W	3	10	intramucosal	0
female	57	Married (including common law)	B	3	4	intramucosal	0
male	77	Married (including common law)	W	2	55	submucosal	0
male	73	Married (including common law)	API	3	50	submucosal	0
male	71	Married (including common law)	Unknown	3	18	submucosal	0
male	73	Married (including common law)	W	1	17	intramucosal	0
male	85	Divorced	W	3	10	submucosal	0
male	56	Single (never married)	W	1	4	intramucosal	0
male	53	Married (including common law)	W	2	40	submucosal	0
male	55	Married (including common law)	W	2	12	submucosal	0
female	80	Married (including common law)	W	2	18	intramucosal	0
female	65	Widowed	W	2	2	intramucosal	0
female	79	Unknown	W	2	30	submucosal	0
male	78	Married (including common law)	W	2	20	submucosal	0
male	57	Married (including common law)	W	1	10	intramucosal	0
male	50	Unknown	W	2	3	intramucosal	0
male	59	Married (including common law)	W	3	20	submucosal	0
male	85	Single (never married)	W	2	17	intramucosal	0
male	84	Divorced	W	2	20	intramucosal	0
male	48	Married (including common law)	W	1	4	intramucosal	0
male	59	Married (including common law)	W	3	35	submucosal	0
male	72	Married (including common law)	W	2	19	submucosal	0
male	45	Single (never married)	W	2	18	submucosal	0
male	79	Single (never married)	W	2	30	intramucosal	0
female	83	Widowed	W	2	35	intramucosal	0
female	73	Widowed	W	2	20	intramucosal	0
male	71	Widowed	API	2	20	submucosal	1
male	55	Divorced	API	3	28	submucosal	1
male	59	Married (including common law)	W	3	40	submucosal	1
male	77	Divorced	W	2	20	submucosal	1
male	52	Unknown	W	3	54	submucosal	1
female	24	Single (never married)	W	3	5	intramucosal	1
male	74	Married (including common law)	W	2	32	submucosal	1
female	54	Married (including common law)	W	3	58	intramucosal	1
male	46	Married (including common law)	W	3	55	submucosal	1
male	76	Married (including common law)	W	3	29	submucosal	1
male	59	Married (including common law)	W	3	60	intramucosal	1
male	68	Single (never married)	W	2	25	submucosal	1
male	61	Married (including common law)	W	2	30	submucosal	1
female	61	Divorced	W	3	25	submucosal	1
male	82	Widowed	B	3	25	intramucosal	1
male	73	Married (including common law)	W	3	40	submucosal	1
male	82	Married (including common law)	W	3	30	submucosal	1
male	45	Married (including common law)	W	2	51	intramucosal	1
male	57	Married (including common law)	W	3	26	intramucosal	1
female	68	Married (including common law)	W	3	16	submucosal	1
male	67	Married (including common law)	W	3	60	submucosal	1
male	80	Married (including common law)	W	3	30	submucosal	1
male	67	Married (including common law)	W	2	12	submucosal	1
male	58	Married (including common law)	W	2	78	intramucosal	1
female	76	Married (including common law)	W	2	16	submucosal	1
male	60	Divorced	API	2	30	submucosal	1
male	65	Divorced	W	3	31	submucosal	1
female	39	Married (including common law)	API	2	3	submucosal	1
male	53	Divorced	W	2	50	submucosal	1
male	70	Divorced	W	3	5	submucosal	1
male	70	Widowed	W	1	18	submucosal	1
male	78	Married (including common law)	W	3	60	intramucosal	1
male	51	Married (including common law)	B	3	11	intramucosal	1
male	81	Widowed	W	2	20	intramucosal	1
male	74	Married (including common law)	W	1	25	intramucosal	1
male	62	Married (including common law)	W	2	24	submucosal	1
male	75	Married (including common law)	W	2	26	submucosal	1
female	78	Widowed	W	3	40	submucosal	1
male	61.1667635	Married (including common law)	API	2	24.21424422	intramucosal	1
male	64.44774078	Widowed	W	2	22.80811109	intramucosal	1
male	30.88322271	Single (never married)	W	3	7.196773206	submucosal	1
female	63.98539745	Widowed	W	3	17.76129706	intramucosal	1
male	46.31138963	Divorced	API	2	47.98380385	submucosal	1
female	54.70298926	Married (including common law)	API	3	36.91032205	submucosal	1
female	72.01834252	Married (including common law)	API	3	18.27523285	submucosal	1
male	48.8604709	Divorced	API	3	42.12091692	intramucosal	1
female	43.68791993	Single (never married)	W	3	24.68791993	intramucosal	1
female	52.53642879	Married (including common law)	W	3	33.53642879	intramucosal	1
male	51.9871485	Married (including common law)	API	2	27.02622473	submucosal	1
male	66.48150128	Widowed	W	3	33.1986352	intramucosal	1
female	76.16277331	Married (including common law)	W	3	19.62789925	submucosal	1
male	74.41723531	Divorced	W	3	18.85210458	submucosal	1
male	71.83060754	Divorced	W	3	17.70249224	submucosal	1
female	75.04597105	Divorced	W	3	19.44697294	submucosal	1
male	57.5492327	Divorced	W	2	37.35230191	submucosal	1
male	66.64338518	Unknown	W	1	34.69735589	intramucosal	1
male	55.77681896	Married (including common law)	W	3	69.10727585	intramucosal	1
male	58.41102332	Married (including common law)	W	1	45.54910562	submucosal	1
male	27.72541656	Single (never married)	W	2	6.188962732	intramucosal	1
male	54.59955863	Single (never married)	API	3	14.76581658	intramucosal	1
male	51.74956386	Single (never married)	API	3	25.58838609	intramucosal	1
female	59.9192738	Single (never married)	W	2	22.9596369	intramucosal	1
female	36.57000187	Single (never married)	W	3	11.78780101	submucosal	1
female	67.46034694	Divorced	W	3	28.47864835	submucosal	1
male	61.74195312	Married (including common law)	API	2	29.41935855	submucosal	1
male	68.46693127	Married (including common law)	W	2	26.94806768	submucosal	1
male	54.33674116	Divorced	API	3	47.89776528	intramucosal	1
male	54.91291717	Married (including common law)	W	3	30.61248484	submucosal	1
male	53.12566253	Married (including common law)	W	2	51.00530024	submucosal	1
female	54.30171696	Married (including common law)	W	3	48.9484912	submucosal	1
male	63.61415788	Widowed	API	3	30.34017897	submucosal	1
male	32.08982851	Single (never married)	W	3	23.38597388	submucosal	1
male	46.78793745	Married (including common law)	W	3	54.34338545	submucosal	1
male	73.44652441	Married (including common law)	W	2	27.55347559	intramucosal	1
male	71.14519841	Married (including common law)	API	3	20.26135713	submucosal	1
male	63.64416422	Divorced	API	3	29.77223974	submucosal	1
female	54.42538449	Single (never married)	W	3	19.04248515	submucosal	1
male	78.16365946	Married (including common law)	W	2	25.10541298	submucosal	1
male	50.18246381	Married (including common law)	W	2	34.87002186	intramucosal	1
male	56.00887664	Married (including common law)	API	3	36.07101309	submucosal	1
male	63.0511464	Widowed	W	3	55.73563537	submucosal	1
female	51.18160598	Married (including common law)	API	3	37.71757705	intramucosal	1
male	73.11900091	Married (including common law)	W	1	25	submucosal	1
female	65.44051342	Married (including common law)	W	3	31.0330755	submucosal	1
male	68	Single (never married)	W	2	17.71440641	submucosal	1
male	66.24071905	Single (never married)	B	3	23.55118039	intramucosal	1
male	60.81668568	Divorced	W	2	29.93889523	submucosal	1
male	51.02227585	Married (including common law)	B	3	11.04232411	intramucosal	1
female	61	Married (including common law)	W	2	26.94269633	submucosal	1
female	66.59248741	Widowed	W	3	33.28969847	submucosal	1
female	77.10743963	Divorced	B	3	25	submucosal	1
male	68.62530635	Married (including common law)	W	3	25	submucosal	1
male	59.8445214	Divorced	W	2	26.87765273	submucosal	1
male	78.79985687	Widowed	W	3	25	intramucosal	1
male	74.05435348	Single (never married)	B	3	25	intramucosal	1
male	77.84442188	Widowed	B	2	20.84442188	intramucosal	1
male	71.32001829	Single (never married)	B	3	25	intramucosal	1
male	72.68645771	Widowed	API	2	20.23493185	intramucosal	1
male	68.39396895	Married (including common law)	W	3	36.45689919	submucosal	1
female	49.170386	Married (including common law)	W	3	22.97884715	intramucosal	1
female	51.34477853	Single (never married)	W	3	24.53198466	submucosal	1
male	63.53712294	Married (including common law)	W	3	29.7021632	submucosal	1
male	60.7783943	Married (including common law)	W	3	16.67480572	submucosal	1
male	81.78960824	Married (including common law)	W	3	27.89608241	submucosal	1
male	78.23039672	Widowed	W	2	26.57308793	submucosal	1
female	52.51553552	Married (including common law)	API	2	11.48649905	submucosal	1
female	62.17697664	Married (including common law)	W	3	45.27434112	submucosal	1
male	47.61609646	Unknown	W	3	52.1211842	intramucosal	1
male	76.53607295	Widowed	W	2	40.48797568	intramucosal	1
female	59.03416383	Married (including common law)	W	2	28.19448378	intramucosal	1
male	58.54322561	Married (including common law)	W	3	25.3386176	submucosal	1
male	66.33194213	Single (never married)	W	3	25.15164162	intramucosal	1
female	43.64402784	Married (including common law)	API	2	8.934035577	intramucosal	1
male	57.42970266	Married (including common law)	W	3	25.89257433	intramucosal	1
male	68	Single (never married)	W	3	20.16661309	submucosal	1
male	77.84152267	Widowed	W	3	19.02816082	intramucosal	1
male	68	Single (never married)	W	2	21.96037109	submucosal	1
male	67.78416062	Divorced	API	2	16.37771892	submucosal	1
male	67.89931663	Married (including common law)	W	2	51.00683373	submucosal	1
male	70.286085	Married (including common law)	W	2	27.13915	submucosal	1
female	58.32988957	Married (including common law)	W	3	58.66613686	intramucosal	1
female	59.03324983	Married (including common law)	API	3	43.78197288	submucosal	1
female	72.83277347	Married (including common law)	API	3	25.28011911	submucosal	1
male	46.3127846	Married (including common law)	W	3	7.815736201	submucosal	1
male	76.17349997	Widowed	W	2	25.7483333	submucosal	1
female	64.51898854	Married (including common law)	W	2	19.80518758	submucosal	1
female	62.39756326	Married (including common law)	W	3	21.97194626	submucosal	1
female	65.88004843	Married (including common law)	W	2	11.8176823	submucosal	1
female	39.01941911	Single (never married)	W	2	7.445021716	submucosal	1
female	38.16599318	Single (never married)	W	3	7.306091912	submucosal	1
male	55.61130109	Married (including common law)	W	2	38.18835155	intramucosal	1
male	56.33456199	Divorced	W	3	50.24269978	intramucosal	1
male	58.59667469	Divorced	W	2	63.67980736	intramucosal	1
male	55.33277457	Divorced	API	2	33.54624278	submucosal	1
male	75.37596968	Divorced	W	3	16.35658875	submucosal	1
male	68.13539967	Married (including common law)	W	3	14.42707993	intramucosal	1
female	80.94417945	Widowed	W	2	19.95534356	submucosal	1
male	77.45056816	Widowed	W	2	17.16045453	submucosal	1
female	64.50254884	Divorced	API	3	22.12053953	submucosal	1
male	72.89456182	Divorced	W	1	25.39479935	submucosal	1
female	57.92233806	Divorced	W	3	28.55717921	intramucosal	1
male	70.0319827	Married (including common law)	API	1	26.41714904	submucosal	1
female	74.73920183	Divorced	W	2	17.71927023	submucosal	1
male	67.75733715	Divorced	B	3	30.02682218	submucosal	1
female	72.89043209	Divorced	W	2	20.24031987	submucosal	1
male	68.45968977	Divorced	B	3	29.77893302	intramucosal	1
female	38.89350968	Married (including common law)	API	2	3.01419871	submucosal	1
male	40.11061323	Married (including common law)	API	3	3.740408817	intramucosal	1
female	44.39588669	Married (including common law)	B	2	6.597257793	submucosal	1
female	54.94650879	Married (including common law)	API	2	4.028807019	submucosal	1
male	56.0344193	Divorced	W	2	47.38412129	intramucosal	1
male	52.15588881	Married (including common law)	W	3	33.53983173	submucosal	1
male	56.42102858	Divorced	B	3	47.05083743	intramucosal	1
male	53.61149054	Divorced	W	2	46.33105678	intramucosal	1
male	72.16982067	Divorced	W	3	7.958846363	intramucosal	1
male	76.08099125	Widowed	W	2	13.2922608	intramucosal	1
male	58.7211225	Divorced	B	3	8.561750791	intramucosal	1
male	67.67455921	Married (including common law)	B	3	5.734349724	submucosal	1
male	69.19981148	Married (including common law)	W	1	17.19981148	submucosal	1
female	65.90013726	Married (including common law)	W	1	28.24965685	submucosal	1
male	43.28061124	Single (never married)	W	1	10.44886839	submucosal	1
female	59.83873626	Single (never married)	W	1	15.12833851	submucosal	1
male	73.30011203	Widowed	W	3	33.14349729	intramucosal	1
male	77.1140354	Widowed	W	3	54.93734512	submucosal	1
male	74.41881222	Married (including common law)	W	3	47.46584277	submucosal	1
female	78	Widowed	W	3	50.07911248	intramucosal	1
male	54.15170261	Single (never married)	B	3	13.59551979	submucosal	1
male	60.9845885	Married (including common law)	B	3	14.67853261	submucosal	1
male	54.26768999	Widowed	B	2	12.47046049	submucosal	1
male	59.12537614	Married (including common law)	W	2	17.69148623	submucosal	1
male	39.63386688	Married (including common law)	API	2	3.256565166	intramucosal	1
female	75.70655072	Widowed	W	2	17.85741339	intramucosal	1
male	75.24690944	Widowed	API	3	21.77018171	submucosal	1
female	78.78607908	Widowed	W	2	19.10388915	submucosal	1
male	74.92991935	Married (including common law)	W	3	28.48719757	intramucosal	1
female	56.67117322	Married (including common law)	API	1	14.10759459	intramucosal	1
male	50.95274262	Married (including common law)	W	2	10.5131525	intramucosal	1
male	62.08599269	Married (including common law)	API	1	29.25500261	submucosal	1
female	64.99128651	Widowed	W	3	26.99128651	submucosal	1
male	44.58303735	Single (never married)	W	2	15.29151867	intramucosal	1
male	75.20157982	Widowed	W	3	37.20157982	submucosal	1
female	69.59283122	Widowed	W	2	31.59283122	submucosal	1
male	70.82988115	Single (never married)	W	2	24.28289224	intramucosal	1
male	72.90378971	Married (including common law)	W	2	26.20962103	submucosal	1
male	75.60051286	Widowed	W	2	28.80239333	submucosal	1
male	77.35416813	Widowed	W	2	36.98611792	submucosal	1
female	76.15878825	Widowed	W	2	36.3175765	submucosal	1
male	74.28778329	Married (including common law)	W	2	32.57556658	submucosal	1
female	60.91422042	Widowed	W	3	72.46298121	submucosal	1
male	70.14151346	Widowed	W	3	54.93112443	submucosal	1
